# Supplementary material for: 1-(3,5-Di­meth­oxy­phen­yl)-4,5-dimethyl-2-phenyl-1H-imidazole
Source: Acta Crystallogr Sect E Struct Rep Online. 2013 Sep 4;69(Pt 10):o1502. doi: 10.1107/S1600536813023684 (PMC3790376; doi:10.1107/S1600536813023684)
Supplement: Supplementary file 1 [file e-69-o1502-sup1.cif]

##############################################################################
#                                                                            #
# This CIF contains the data in a paper accepted for publication in          #
# Acta Crystallographica Section E. It conforms to the requirements of       #
# Notes for Authors for Acta Crystallographica Section E, and has been       #
# peer reviewed under the auspices of the IUCr Commission on Journals.       #
#                                                                            #
# Full details of the Crystallographic Information File format               #
# are given in the paper "The Crystallographic Information File (CIF):       #
# a New Standard Archive File for Crystallography" by S. R. Hall, F. H.      #
# Allen and I. D. Brown [Acta Cryst. (1991), A47, 655-685].                  #
#                                                                            #
# The current version of the core CIF dictionary is obtainable from          #
# ftp://ftp.iucr.org/pub/cif_core.dic.                                       #
#                                                                            #
# Software is freely available for graphical display of the structure(s)     #
# in this CIF. For information consult the CIF software page                 #
# http://www.iucr.org/resources/cif/software.                                #
#                                                                            #
# This file may be used for bona fide research purposes within the           #
# scientific community so long as proper attribution is given to the journal # 
# article from which it was obtained.                                        #
#                                                                            #
##############################################################################
data_I
_audit_creation_method     SHELXL-97
_chemical_name_systematic
;
1-(3,5-Dimethoxyphenyl)-4,5-dimethyl-2-phenyl-1<i>H</i>-imidazole
;
_chemical_name_common     ?
_chemical_formula_moiety     'C19 H20 N2 O2'
_chemical_formula_sum     'C19 H20 N2 O2'
_chemical_formula_iupac     'C19 H20 N2 O2'
_chemical_formula_weight     308.37
_chemical_melting_point     396.15
_symmetry_cell_setting     triclinic
_symmetry_space_group_name_H-M     'P -1'
_symmetry_space_group_name_Hall     '-P 1'
loop_
    _symmetry_equiv_pos_as_xyz
    'x, y, z'
    '-x, -y, -z'
_cell_length_a     8.363(5)
_cell_length_b     10.267(5)
_cell_length_c     10.481(5)
_cell_angle_alpha     75.043(5)
_cell_angle_beta     75.789(5)
_cell_angle_gamma     74.576(5)
_cell_volume     822.9(7)
_cell_formula_units_Z     2
_cell_measurement_reflns_used     7500
_cell_measurement_theta_min     2.10
_cell_measurement_theta_max     31.40
_cell_measurement_temperature     295(2)
_cell_special_details     ?
_exptl_crystal_description     block
_exptl_crystal_colour     colourless
_exptl_crystal_size_max     0.35
_exptl_crystal_size_mid     0.25
_exptl_crystal_size_min     0.20
_exptl_crystal_density_diffrn     1.245
_exptl_crystal_density_meas     ?
_exptl_crystal_density_method     'not measured'
_exptl_crystal_F_000     328
_exptl_absorpt_coefficient_mu     0.081
_exptl_absorpt_correction_type     multi-scan
_exptl_absorpt_process_details     '(SADABS; Bruker, 2004)'
_exptl_absorpt_correction_T_min     0.9120
_exptl_absorpt_correction_T_max     0.9839
_exptl_special_details     ?
_diffrn_ambient_temperature     295(2)
_diffrn_radiation_type     MoK\a
_diffrn_radiation_wavelength     0.71073
_diffrn_radiation_source     'fine-focus sealed tube'
_diffrn_radiation_monochromator     graphite
_diffrn_measurement_device_type     'Bruker Kappa APEXII CCD'
_diffrn_measurement_method     '\w and \f scan'
_diffrn_detector_area_resol_mean     ?
_diffrn_reflns_number     16534
_diffrn_reflns_av_R_equivalents     0.0279
_diffrn_reflns_av_sigmaI/netI     0.0197
_diffrn_reflns_theta_min     2.05
_diffrn_reflns_theta_max     27.50
_diffrn_reflns_theta_full     27.50
_diffrn_measured_fraction_theta_max     0.997
_diffrn_measured_fraction_theta_full     0.997
_diffrn_reflns_limit_h_min     -10
_diffrn_reflns_limit_h_max     10
_diffrn_reflns_limit_k_min     -12
_diffrn_reflns_limit_k_max     13
_diffrn_reflns_limit_l_min     -13
_diffrn_reflns_limit_l_max     13
_diffrn_standards_number     ?
_diffrn_standards_interval_count     ?
_diffrn_standards_interval_time     ?
_diffrn_standards_decay_%     ?
_refine_special_details
;
Refinement of <i>F</i>^2^ against ALL reflections. The weighted <i>R</i>-factor
<i>wR</i> and goodness of fit <i>S</i> are based on <i>F</i>^2^, conventional
<i>R</i>-factors <i>R</i> are based on <i>F</i>, with <i>F</i> set to zero for
negative <i>F</i>^2^. The threshold expression of <i>F</i>^2^ >
\s(<i>F</i>^2^) is used only for calculating <i>R</i>-factors(gt) <i>etc</i>.
and is not relevant to the choice of reflections for refinement.
<i>R</i>-factors based on <i>F</i>^2^ are statistically about twice as large
as those based on <i>F</i>, and <i>R</i>- factors based on ALL data will be
even larger.
;
_reflns_number_total     3780
_reflns_number_gt     2991
_reflns_threshold_expression     I>2\s(I)
_refine_ls_structure_factor_coef     Fsqd
_refine_ls_matrix_type     full
_refine_ls_R_factor_all     0.0538
_refine_ls_R_factor_gt     0.0416
_refine_ls_wR_factor_gt     0.1152
_refine_ls_wR_factor_ref     0.1262
_refine_ls_goodness_of_fit_ref     1.030
_refine_ls_restrained_S_all     1.030
_refine_ls_number_reflns     3780
_refine_ls_number_parameters     213
_refine_ls_number_restraints     0
_refine_ls_hydrogen_treatment     constr
_refine_ls_weighting_scheme     calc
_refine_ls_weighting_details
         'calc w=1/[\s^2^(Fo^2^)+(0.0645P)^2^+0.1449P] where P=(Fo^2^+2Fc^2^)/3'
_atom_sites_solution_hydrogens     geom
_atom_sites_solution_primary     direct
_atom_sites_solution_secondary     difmap
_refine_ls_shift/su_max     0.000
_refine_ls_shift/su_mean     0.000
_refine_diff_density_max     0.219
_refine_diff_density_min     -0.167
_refine_ls_extinction_method     'SHELXL97 (Sheldrick, 2008)'
_refine_ls_extinction_coef     0.041(5)
_refine_ls_extinction_expression
                                  'Fc^*^=kFc[1+0.001xFc^2^\l^3^/sin(2\q)]^-1/4^'
loop_
    _atom_type_symbol
    _atom_type_description
    _atom_type_scat_dispersion_real
    _atom_type_scat_dispersion_imag
    _atom_type_scat_source
    'C' 'C' 0.0033 0.0016
                         'International Tables Vol C Tables 4.2.6.8 and 6.1.1.4'
    'H' 'H' 0.0000 0.0000
                         'International Tables Vol C Tables 4.2.6.8 and 6.1.1.4'
    'N' 'N' 0.0061 0.0033
                         'International Tables Vol C Tables 4.2.6.8 and 6.1.1.4'
    'O' 'O' 0.0106 0.0060
                         'International Tables Vol C Tables 4.2.6.8 and 6.1.1.4'
_computing_data_collection     'APEX2 (Bruker, 2004)'
_computing_cell_refinement     'APEX2 and SAINT (Bruker, 2004)'
_computing_data_reduction     'SAINT and XPREP (Bruker, 2004)'
_computing_structure_solution     'SIR92 (Altomare <i>et al.</i>, 1993)'
_computing_structure_refinement     'SHELXL97 (Sheldrick, 2008)'
_computing_molecular_graphics     'ORTEP-3 for Windows (Farrugia, 2012)'
_computing_publication_material     'PLATON (Spek, 2009)'
loop_
    _atom_site_type_symbol
    _atom_site_label
    _atom_site_fract_x
    _atom_site_fract_y
    _atom_site_fract_z
    _atom_site_U_iso_or_equiv
    _atom_site_adp_type
    _atom_site_calc_flag
    _atom_site_refinement_flags
    _atom_site_occupancy
    _atom_site_symmetry_multiplicity
    _atom_site_disorder_assembly
    _atom_site_disorder_group
    C C1 0.08801(17) 0.29240(15) 0.71332(14) 0.0479(3) Uani d . 1 1 . .
    H H1 0.0021 0.3676 0.7320 0.058 Uiso calc R 1 1 . .
    C C2 0.0765(2) 0.16195(16) 0.78664(16) 0.0587(4) Uani d . 1 1 . .
    H H2 -0.0169 0.1499 0.8546 0.070 Uiso calc R 1 1 . .
    C C3 0.2017(2) 0.04936(16) 0.76043(17) 0.0612(4) Uani d . 1 1 . .
    H H3 0.1928 -0.0388 0.8094 0.073 Uiso calc R 1 1 . .
    C C4 0.3409(2) 0.06850(15) 0.66055(17) 0.0612(4) Uani d . 1 1 . .
    H H4 0.4267 -0.0072 0.6430 0.073 Uiso calc R 1 1 . .
    C C5 0.35386(18) 0.19854(14) 0.58670(14) 0.0504(3) Uani d . 1 1 . .
    H H5 0.4483 0.2100 0.5197 0.061 Uiso calc R 1 1 . .
    C C6 0.22692(15) 0.31286(13) 0.61149(12) 0.0397(3) Uani d . 1 1 . .
    C C7 0.23601(14) 0.45452(13) 0.53985(12) 0.0382(3) Uani d . 1 1 . .
    C C8 0.21210(16) 0.67461(13) 0.49929(14) 0.0445(3) Uani d . 1 1 . .
    C C9 0.30117(16) 0.63430(13) 0.38368(13) 0.0432(3) Uani d . 1 1 . .
    C C10 0.37438(15) 0.40978(13) 0.30887(12) 0.0382(3) Uani d . 1 1 . .
    C C11 0.53844(15) 0.40107(13) 0.23697(12) 0.0407(3) Uani d . 1 1 . .
    H H11 0.6111 0.4461 0.2545 0.049 Uiso calc R 1 1 . .
    C C12 0.59090(15) 0.32340(13) 0.13838(12) 0.0411(3) Uani d . 1 1 . .
    C C13 0.48453(16) 0.25187(13) 0.11554(12) 0.0426(3) Uani d . 1 1 . .
    H H13 0.5220 0.1981 0.0505 0.051 Uiso calc R 1 1 . .
    C C14 0.32267(16) 0.26149(13) 0.19032(13) 0.0423(3) Uani d . 1 1 . .
    C C15 0.26457(15) 0.34325(14) 0.28630(13) 0.0422(3) Uani d . 1 1 . .
    H H15 0.1540 0.3527 0.3341 0.051 Uiso calc R 1 1 . .
    C C16 0.1535(2) 0.81699(16) 0.52697(18) 0.0652(4) Uani d . 1 1 . .
    H H16A 0.2035 0.8803 0.4532 0.098 Uiso calc R 1 1 . .
    H H16B 0.1866 0.8185 0.6079 0.098 Uiso calc R 1 1 . .
    H H16C 0.0327 0.8438 0.5376 0.098 Uiso calc R 1 1 . .
    C C17 0.3660(2) 0.71515(16) 0.25083(15) 0.0583(4) Uani d . 1 1 . .
    H H17A 0.3205 0.8118 0.2486 0.087 Uiso calc R 1 1 . .
    H H17B 0.3325 0.6887 0.1816 0.087 Uiso calc R 1 1 . .
    H H17C 0.4870 0.6973 0.2362 0.087 Uiso calc R 1 1 . .
    C C18 0.85043(19) 0.39811(18) 0.05943(17) 0.0611(4) Uani d . 1 1 . .
    H H18A 0.7898 0.4920 0.0379 0.092 Uiso calc R 1 1 . .
    H H18B 0.9524 0.3835 -0.0063 0.092 Uiso calc R 1 1 . .
    H H18C 0.8781 0.3800 0.1469 0.092 Uiso calc R 1 1 . .
    C C19 0.2569(3) 0.1152(2) 0.0769(2) 0.0763(5) Uani d . 1 1 . .
    H H19A 0.2843 0.1731 -0.0097 0.114 Uiso calc R 1 1 . .
    H H19B 0.1653 0.0749 0.0777 0.114 Uiso calc R 1 1 . .
    H H19C 0.3538 0.0433 0.0946 0.114 Uiso calc R 1 1 . .
    N N1 0.17293(13) 0.56251(11) 0.59607(11) 0.0428(3) Uani d . 1 1 . .
    N N2 0.31654(13) 0.49237(11) 0.40949(10) 0.0390(2) Uani d . 1 1 . .
    O O1 0.74810(12) 0.30746(11) 0.05912(10) 0.0557(3) Uani d . 1 1 . .
    O O2 0.20886(13) 0.19468(12) 0.17648(11) 0.0618(3) Uani d . 1 1 . .
loop_
    _atom_site_aniso_label
    _atom_site_aniso_U_11
    _atom_site_aniso_U_22
    _atom_site_aniso_U_33
    _atom_site_aniso_U_12
    _atom_site_aniso_U_13
    _atom_site_aniso_U_23
    C1 0.0455(7) 0.0507(8) 0.0442(7) -0.0079(6) -0.0041(5) -0.0107(6)
    C2 0.0587(9) 0.0609(9) 0.0518(8) -0.0199(7) -0.0041(7) -0.0024(7)
    C3 0.0789(11) 0.0466(8) 0.0578(9) -0.0183(7) -0.0165(8) -0.0018(7)
    C4 0.0733(10) 0.0452(8) 0.0600(9) 0.0014(7) -0.0140(8) -0.0151(7)
    C5 0.0511(8) 0.0486(8) 0.0470(7) -0.0037(6) -0.0042(6) -0.0141(6)
    C6 0.0422(6) 0.0438(7) 0.0358(6) -0.0080(5) -0.0086(5) -0.0128(5)
    C7 0.0346(6) 0.0447(7) 0.0367(6) -0.0069(5) -0.0038(4) -0.0154(5)
    C8 0.0441(7) 0.0427(7) 0.0487(7) -0.0083(5) -0.0071(5) -0.0157(6)
    C9 0.0442(7) 0.0433(7) 0.0444(7) -0.0108(5) -0.0088(5) -0.0111(5)
    C10 0.0394(6) 0.0423(6) 0.0332(6) -0.0063(5) -0.0055(5) -0.0123(5)
    C11 0.0385(6) 0.0472(7) 0.0383(6) -0.0115(5) -0.0052(5) -0.0122(5)
    C12 0.0382(6) 0.0464(7) 0.0352(6) -0.0071(5) -0.0012(5) -0.0098(5)
    C13 0.0477(7) 0.0447(7) 0.0359(6) -0.0084(5) -0.0040(5) -0.0145(5)
    C14 0.0438(7) 0.0469(7) 0.0403(6) -0.0121(5) -0.0098(5) -0.0119(5)
    C15 0.0362(6) 0.0507(7) 0.0403(6) -0.0094(5) -0.0033(5) -0.0144(5)
    C16 0.0730(10) 0.0463(8) 0.0749(11) -0.0117(7) 0.0002(8) -0.0246(8)
    C17 0.0707(10) 0.0539(8) 0.0492(8) -0.0213(7) -0.0061(7) -0.0058(6)
    C18 0.0447(8) 0.0767(10) 0.0622(9) -0.0230(7) 0.0072(6) -0.0213(8)
    C19 0.0892(13) 0.0834(12) 0.0785(12) -0.0404(10) -0.0069(10) -0.0412(10)
    N1 0.0423(6) 0.0448(6) 0.0426(6) -0.0081(4) -0.0026(4) -0.0177(5)
    N2 0.0402(5) 0.0421(6) 0.0360(5) -0.0094(4) -0.0031(4) -0.0136(4)
    O1 0.0451(5) 0.0676(6) 0.0545(6) -0.0168(4) 0.0107(4) -0.0274(5)
    O2 0.0558(6) 0.0790(7) 0.0669(7) -0.0278(5) -0.0044(5) -0.0364(6)
_geom_special_details
;
All e.s.d.'s (except the e.s.d. in the dihedral angle between two l.s. planes)
are estimated using the full covariance matrix. The cell e.s.d.'s are taken
into account individually in the estimation of e.s.d.'s in distances, angles
and torsion angles; correlations between e.s.d.'s in cell parameters are only
used when they are defined by crystal symmetry. An approximate (isotropic)
treatment of cell e.s.d.'s is used for estimating e.s.d.'s involving l.s.
planes.
;
loop_
    _geom_bond_atom_site_label_1
    _geom_bond_atom_site_label_2
    _geom_bond_site_symmetry_2
    _geom_bond_distance
    _geom_bond_publ_flag
    C1 C2 . 1.377(2) ?
    C1 C6 . 1.3922(19) ?
    C1 H1 . 0.9300 ?
    C2 C3 . 1.374(2) ?
    C2 H2 . 0.9300 ?
    C3 C4 . 1.381(2) ?
    C3 H3 . 0.9300 ?
    C4 C5 . 1.377(2) ?
    C4 H4 . 0.9300 ?
    C5 C6 . 1.3897(19) ?
    C5 H5 . 0.9300 ?
    C6 C7 . 1.4669(19) ?
    C7 N1 . 1.3147(16) ?
    C7 N2 . 1.3729(16) ?
    C8 C9 . 1.3587(19) ?
    C8 N1 . 1.3768(18) ?
    C8 C16 . 1.493(2) ?
    C9 N2 . 1.3882(18) ?
    C9 C17 . 1.481(2) ?
    C10 C15 . 1.3746(18) ?
    C10 C11 . 1.3857(18) ?
    C10 N2 . 1.4346(16) ?
    C11 C12 . 1.3831(18) ?
    C11 H11 . 0.9300 ?
    C12 O1 . 1.3656(16) ?
    C12 C13 . 1.3895(19) ?
    C13 C14 . 1.3800(19) ?
    C13 H13 . 0.9300 ?
    C14 O2 . 1.3653(16) ?
    C14 C15 . 1.3898(18) ?
    C15 H15 . 0.9300 ?
    C16 H16A . 0.9600 ?
    C16 H16B . 0.9600 ?
    C16 H16C . 0.9600 ?
    C17 H17A . 0.9600 ?
    C17 H17B . 0.9600 ?
    C17 H17C . 0.9600 ?
    C18 O1 . 1.4231(19) ?
    C18 H18A . 0.9600 ?
    C18 H18B . 0.9600 ?
    C18 H18C . 0.9600 ?
    C19 O2 . 1.406(2) ?
    C19 H19A . 0.9600 ?
    C19 H19B . 0.9600 ?
    C19 H19C . 0.9600 ?
loop_
    _geom_angle_atom_site_label_1
    _geom_angle_atom_site_label_2
    _geom_angle_atom_site_label_3
    _geom_angle_site_symmetry_1
    _geom_angle_site_symmetry_3
    _geom_angle
    _geom_angle_publ_flag
    C2 C1 C6 . . 120.68(13) ?
    C2 C1 H1 . . 119.7 ?
    C6 C1 H1 . . 119.7 ?
    C3 C2 C1 . . 120.60(15) ?
    C3 C2 H2 . . 119.7 ?
    C1 C2 H2 . . 119.7 ?
    C2 C3 C4 . . 119.25(14) ?
    C2 C3 H3 . . 120.4 ?
    C4 C3 H3 . . 120.4 ?
    C5 C4 C3 . . 120.64(14) ?
    C5 C4 H4 . . 119.7 ?
    C3 C4 H4 . . 119.7 ?
    C4 C5 C6 . . 120.51(14) ?
    C4 C5 H5 . . 119.7 ?
    C6 C5 H5 . . 119.7 ?
    C5 C6 C1 . . 118.31(13) ?
    C5 C6 C7 . . 123.16(12) ?
    C1 C6 C7 . . 118.47(11) ?
    N1 C7 N2 . . 110.87(11) ?
    N1 C7 C6 . . 123.45(11) ?
    N2 C7 C6 . . 125.62(11) ?
    C9 C8 N1 . . 110.47(12) ?
    C9 C8 C16 . . 128.66(14) ?
    N1 C8 C16 . . 120.84(13) ?
    C8 C9 N2 . . 105.57(12) ?
    C8 C9 C17 . . 131.20(13) ?
    N2 C9 C17 . . 123.15(12) ?
    C15 C10 C11 . . 122.36(12) ?
    C15 C10 N2 . . 118.84(11) ?
    C11 C10 N2 . . 118.80(11) ?
    C12 C11 C10 . . 118.02(11) ?
    C12 C11 H11 . . 121.0 ?
    C10 C11 H11 . . 121.0 ?
    O1 C12 C11 . . 124.12(12) ?
    O1 C12 C13 . . 114.83(12) ?
    C11 C12 C13 . . 121.03(11) ?
    C14 C13 C12 . . 119.32(12) ?
    C14 C13 H13 . . 120.3 ?
    C12 C13 H13 . . 120.3 ?
    O2 C14 C13 . . 123.93(12) ?
    O2 C14 C15 . . 115.28(11) ?
    C13 C14 C15 . . 120.79(12) ?
    C10 C15 C14 . . 118.41(11) ?
    C10 C15 H15 . . 120.8 ?
    C14 C15 H15 . . 120.8 ?
    C8 C16 H16A . . 109.5 ?
    C8 C16 H16B . . 109.5 ?
    H16A C16 H16B . . 109.5 ?
    C8 C16 H16C . . 109.5 ?
    H16A C16 H16C . . 109.5 ?
    H16B C16 H16C . . 109.5 ?
    C9 C17 H17A . . 109.5 ?
    C9 C17 H17B . . 109.5 ?
    H17A C17 H17B . . 109.5 ?
    C9 C17 H17C . . 109.5 ?
    H17A C17 H17C . . 109.5 ?
    H17B C17 H17C . . 109.5 ?
    O1 C18 H18A . . 109.5 ?
    O1 C18 H18B . . 109.5 ?
    H18A C18 H18B . . 109.5 ?
    O1 C18 H18C . . 109.5 ?
    H18A C18 H18C . . 109.5 ?
    H18B C18 H18C . . 109.5 ?
    O2 C19 H19A . . 109.5 ?
    O2 C19 H19B . . 109.5 ?
    H19A C19 H19B . . 109.5 ?
    O2 C19 H19C . . 109.5 ?
    H19A C19 H19C . . 109.5 ?
    H19B C19 H19C . . 109.5 ?
    C7 N1 C8 . . 106.17(11) ?
    C7 N2 C9 . . 106.91(10) ?
    C7 N2 C10 . . 127.24(11) ?
    C9 N2 C10 . . 124.65(11) ?
    C12 O1 C18 . . 117.10(11) ?
    C14 O2 C19 . . 118.21(12) ?
loop_
    _geom_torsion_atom_site_label_1
    _geom_torsion_atom_site_label_2
    _geom_torsion_atom_site_label_3
    _geom_torsion_atom_site_label_4
    _geom_torsion_site_symmetry_1
    _geom_torsion_site_symmetry_2
    _geom_torsion_site_symmetry_3
    _geom_torsion_site_symmetry_4
    _geom_torsion
    _geom_torsion_publ_flag
    C6 C1 C2 C3 . . . . -0.2(2) ?
    C1 C2 C3 C4 . . . . 0.8(3) ?
    C2 C3 C4 C5 . . . . -0.7(3) ?
    C3 C4 C5 C6 . . . . 0.0(2) ?
    C4 C5 C6 C1 . . . . 0.6(2) ?
    C4 C5 C6 C7 . . . . 177.69(13) ?
    C2 C1 C6 C5 . . . . -0.5(2) ?
    C2 C1 C6 C7 . . . . -177.72(12) ?
    C5 C6 C7 N1 . . . . -145.49(13) ?
    C1 C6 C7 N1 . . . . 31.57(18) ?
    C5 C6 C7 N2 . . . . 31.27(19) ?
    C1 C6 C7 N2 . . . . -151.66(12) ?
    N1 C8 C9 N2 . . . . 0.47(15) ?
    C16 C8 C9 N2 . . . . -177.56(14) ?
    N1 C8 C9 C17 . . . . 177.28(14) ?
    C16 C8 C9 C17 . . . . -0.8(3) ?
    C15 C10 C11 C12 . . . . 0.70(19) ?
    N2 C10 C11 C12 . . . . -178.64(11) ?
    C10 C11 C12 O1 . . . . 179.18(12) ?
    C10 C11 C12 C13 . . . . -2.44(19) ?
    O1 C12 C13 C14 . . . . -179.85(12) ?
    C11 C12 C13 C14 . . . . 1.62(19) ?
    C12 C13 C14 O2 . . . . -179.50(12) ?
    C12 C13 C14 C15 . . . . 1.0(2) ?
    C11 C10 C15 C14 . . . . 1.80(19) ?
    N2 C10 C15 C14 . . . . -178.86(11) ?
    O2 C14 C15 C10 . . . . 177.80(11) ?
    C13 C14 C15 C10 . . . . -2.6(2) ?
    N2 C7 N1 C8 . . . . 0.50(13) ?
    C6 C7 N1 C8 . . . . 177.69(11) ?
    C9 C8 N1 C7 . . . . -0.61(15) ?
    C16 C8 N1 C7 . . . . 177.60(13) ?
    N1 C7 N2 C9 . . . . -0.22(13) ?
    C6 C7 N2 C9 . . . . -177.33(11) ?
    N1 C7 N2 C10 . . . . -168.08(11) ?
    C6 C7 N2 C10 . . . . 14.80(19) ?
    C8 C9 N2 C7 . . . . -0.16(13) ?
    C17 C9 N2 C7 . . . . -177.29(12) ?
    C8 C9 N2 C10 . . . . 168.10(11) ?
    C17 C9 N2 C10 . . . . -9.03(19) ?
    C15 C10 N2 C7 . . . . 50.18(17) ?
    C11 C10 N2 C7 . . . . -130.45(13) ?
    C15 C10 N2 C9 . . . . -115.66(14) ?
    C11 C10 N2 C9 . . . . 63.70(16) ?
    C11 C12 O1 C18 . . . . -13.3(2) ?
    C13 C12 O1 C18 . . . . 168.19(13) ?
    C13 C14 O2 C19 . . . . -2.4(2) ?
    C15 C14 O2 C19 . . . . 177.17(14) ?
loop_
    _geom_hbond_atom_site_label_D
    _geom_hbond_atom_site_label_H
    _geom_hbond_atom_site_label_A
    _geom_hbond_site_symmetry_A
    _geom_hbond_distance_DH
    _geom_hbond_distance_HA
    _geom_hbond_distance_DA
    _geom_hbond_angle_DHA
    C15 H15 N1 2_566 0.930 2.617 3.516(2) 162
_iucr_refine_instructions_details
;
TITL DIVYAMPHIL1 in P-1
CELL  0.71073   8.3630  10.2670  10.4810   75.043   75.789   74.576
ZERR     2.00   0.0050   0.0050   0.0050    0.005    0.005    0.005
LATT   1
SFAC  C    H    N    O
UNIT  38   40   4    4
MERG   2
OMIT    -2.00  55.00
FMAP   2
PLAN   25
SIZE     0.20   0.25   0.35
ACTA
BOND   $H
CONF
L.S.  10
WGHT    0.064500    0.144900
EXTI    0.041172
FVAR       0.92398
C1    1    0.088014    0.292400    0.713316    11.00000    0.04548    0.05069 =
         0.04421   -0.01066   -0.00407   -0.00789
AFIX  43
H1    2    0.002114    0.367637    0.731990    11.00000   -1.20000
AFIX   0
C2    1    0.076506    0.161945    0.786645    11.00000    0.05871    0.06094 =
         0.05178   -0.00240   -0.00409   -0.01995
AFIX  43
H2    2   -0.016887    0.149921    0.854558    11.00000   -1.20000
AFIX   0
C3    1    0.201706    0.049362    0.760428    11.00000    0.07887    0.04657 =
         0.05778   -0.00180   -0.01653   -0.01833
AFIX  43
H3    2    0.192835   -0.038762    0.809407    11.00000   -1.20000
AFIX   0
C4    1    0.340864    0.068500    0.660547    11.00000    0.07326    0.04518 =
         0.06001   -0.01512   -0.01404    0.00141
AFIX  43
H4    2    0.426660   -0.007179    0.642974    11.00000   -1.20000
AFIX   0
C5    1    0.353857    0.198538    0.586701    11.00000    0.05108    0.04863 =
         0.04702   -0.01410   -0.00419   -0.00368
AFIX  43
H5    2    0.448300    0.209951    0.519723    11.00000   -1.20000
AFIX   0
C6    1    0.226923    0.312863    0.611487    11.00000    0.04220    0.04379 =
         0.03577   -0.01280   -0.00863   -0.00802
C7    1    0.236015    0.454515    0.539851    11.00000    0.03456    0.04471 =
         0.03673   -0.01540   -0.00378   -0.00693
C8    1    0.212096    0.674608    0.499292    11.00000    0.04408    0.04273 =
         0.04867   -0.01575   -0.00710   -0.00832
C9    1    0.301175    0.634303    0.383684    11.00000    0.04423    0.04325 =
         0.04445   -0.01107   -0.00883   -0.01082
C10   1    0.374376    0.409785    0.308868    11.00000    0.03938    0.04230 =
         0.03321   -0.01230   -0.00550   -0.00628
C11   1    0.538440    0.401072    0.236973    11.00000    0.03850    0.04723 =
         0.03834   -0.01215   -0.00517   -0.01151
AFIX  43
H11   2    0.611105    0.446106    0.254496    11.00000   -1.20000
AFIX   0
C12   1    0.590901    0.323400    0.138375    11.00000    0.03821    0.04640 =
         0.03524   -0.00985   -0.00123   -0.00709
C13   1    0.484529    0.251874    0.115540    11.00000    0.04767    0.04470 =
         0.03586   -0.01448   -0.00398   -0.00843
AFIX  43
H13   2    0.522026    0.198079    0.050529    11.00000   -1.20000
AFIX   0
C14   1    0.322672    0.261486    0.190322    11.00000    0.04379    0.04685 =
         0.04032   -0.01190   -0.00984   -0.01215
C15   1    0.264571    0.343248    0.286300    11.00000    0.03623    0.05068 =
         0.04030   -0.01438   -0.00326   -0.00944
AFIX  43
H15   2    0.154045    0.352717    0.334115    11.00000   -1.20000
AFIX   0
C16   1    0.153485    0.816992    0.526974    11.00000    0.07298    0.04632 =
         0.07491   -0.02462    0.00015   -0.01169
AFIX 137
H16A  2    0.203510    0.880263    0.453175    11.00000   -1.50000
H16B  2    0.186588    0.818504    0.607948    11.00000   -1.50000
H16C  2    0.032673    0.843755    0.537597    11.00000   -1.50000
AFIX   0
C17   1    0.365991    0.715149    0.250831    11.00000    0.07069    0.05389 =
         0.04924   -0.00584   -0.00606   -0.02131
AFIX 137
H17A  2    0.320465    0.811795    0.248624    11.00000   -1.50000
H17B  2    0.332476    0.688709    0.181554    11.00000   -1.50000
H17C  2    0.487042    0.697343    0.236208    11.00000   -1.50000
AFIX   0
C18   1    0.850434    0.398108    0.059426    11.00000    0.04472    0.07667 =
         0.06220   -0.02127    0.00715   -0.02300
AFIX 137
H18A  2    0.789782    0.492023    0.037924    11.00000   -1.50000
H18B  2    0.952430    0.383495   -0.006316    11.00000   -1.50000
H18C  2    0.878122    0.379957    0.146881    11.00000   -1.50000
AFIX   0
C19   1    0.256862    0.115195    0.076892    11.00000    0.08922    0.08338 =
         0.07848   -0.04123   -0.00690   -0.04039
AFIX 137
H19A  2    0.284287    0.173149   -0.009674    11.00000   -1.50000
H19B  2    0.165273    0.074868    0.077748    11.00000   -1.50000
H19C  2    0.353809    0.043286    0.094598    11.00000   -1.50000
AFIX   0
N1    3    0.172930    0.562513    0.596073    11.00000    0.04231    0.04484 =
         0.04256   -0.01767   -0.00257   -0.00806
N2    3    0.316543    0.492370    0.409486    11.00000    0.04020    0.04210 =
         0.03605   -0.01363   -0.00305   -0.00939
O1    4    0.748104    0.307463    0.059115    11.00000    0.04513    0.06759 =
         0.05447   -0.02736    0.01071   -0.01678
O2    4    0.208857    0.194681    0.176475    11.00000    0.05579    0.07900 =
         0.06687   -0.03640   -0.00445   -0.02778
HKLF 4
REM  DIVYAMPHIL1 in P-1
REM R1 =  0.0416 for   2991 Fo > 4sig(Fo)  and  0.0538 for all   3780 data
REM    213 parameters refined using      0 restraints
END
WGHT      0.0644      0.1451
REM Highest difference peak  0.219,  deepest hole -0.167,  1-sigma level  0.038
Q1    1   0.0692  0.8178  0.6154  11.00000  0.05    0.22
Q2    1   0.1823  0.3032  0.6774  11.00000  0.05    0.20
Q3    1   0.4191  0.2290  0.1877  11.00000  0.05    0.18
Q4    1   0.2850  0.6659  0.4477  11.00000  0.05    0.18
Q5    1   0.2398  0.3816  0.5804  11.00000  0.05    0.17
Q6    1   0.1098  0.8862  0.4460  11.00000  0.05    0.17
Q7    1   0.2452  0.0637  0.6895  11.00000  0.05    0.17
Q8    1   0.5516  0.3882  0.1655  11.00000  0.05    0.17
Q9    1   0.3087  0.2738  0.2576  11.00000  0.05    0.16
Q10   1   0.5704  0.3365  0.2021  11.00000  0.05    0.16
Q11   1   0.2870  0.0681  0.7369  11.00000  0.05    0.16
Q12   1   0.2688  0.4632  0.4789  11.00000  0.05    0.15
Q13   1   0.3786  0.3012  0.1277  11.00000  0.05    0.15
Q14   1   0.3036  0.2657  0.6216  11.00000  0.05    0.15
Q15   1   0.3439  0.3405  0.3250  11.00000  0.05    0.14
Q16   1   0.5152  0.3229  0.1037  11.00000  0.05    0.14
Q17   1   0.2432  0.8618  0.5303  11.00000  0.05    0.14
Q18   1   0.6597  0.3227  0.1036  11.00000  0.05    0.14
Q19   1   0.2618  0.2533  0.5885  11.00000  0.05    0.13
Q20   1   0.4482  0.4204  0.2575  11.00000  0.05    0.13
Q21   1   0.3429  0.4452  0.3646  11.00000  0.05    0.13
Q22   1   0.5544  0.2440  0.1588  11.00000  0.05    0.13
Q23   1   0.3146  0.5720  0.3885  11.00000  0.05    0.13
Q24   1   0.1852  0.7404  0.5109  11.00000  0.05    0.13
Q25   1   0.1807  0.1219  0.7972  11.00000  0.05    0.13
;
data_New_Global_Publ_Block
_journal_date_recd_electronic     2013-08-05
_journal_date_accepted     2013-08-22
_journal_name_full     'Acta Crystallographica, Section E'
_journal_year     2013
_journal_volume     69
_journal_issue     10
_journal_page_first     o1502
_journal_page_last     o1502
_journal_paper_category     QO
_journal_paper_doi     10.1107/S1600536813023684
_journal_coeditor_code     BT6926
_publ_contact_author_name     'S.Lakshmi'
_publ_contact_author_address
;
Head,Research Department of physics,
SDNB Vaishnav College for Women(Autonomous)
chennai 600 044, India
;
_publ_contact_author_email     'crystallographyvaishnav2012@gmail.com'
_publ_contact_author_fax     '044 22654976'
_publ_contact_author_phone     '+91 98400 93549'
_publ_section_title
;
1-(3,5-Dimethoxyphenyl)-4,5-dimethyl-2-phenyl-1<i>H</i>-imidazole
;
loop_
    _publ_author_name
    _publ_author_footnote
    _publ_author_address
    'Divya, G.' .
;
Research Department of Physics
SDNB Vaishnav College for Women
Chennai 600 044
India
;
    'Saravanan, K.' .
;
Department of Chemistry
Easwari Engineering College
Chennai
India
;
    'Santhiya, S.' .
;
Research Department of Physics
SDNB Vaishnav College for Women
Chennai 600 044
India
;
    'Chandralekha, K.' .
;
Research Department of Physics
SDNB Vaishnav College for Women
Chennai 600 044
India
;
    'Lakshmi, S.' .
;
Research Department of Physics
SDNB Vaishnav College for Women
Chennai 600 044
India
;
