# Supplementary material for: 1-(3,5-Di­meth­oxy­phen­yl)-4,5-dimethyl-2-phenyl-1H-imidazole
Source: Acta Crystallogr Sect E Struct Rep Online. 2013 Sep 4;69(Pt 10):o1502. doi: 10.1107/S1600536813023684 (PMC3790376; doi:10.1107/S1600536813023684)
Supplement: Supplementary file 2 [file e-69-o1502-Isup2.hkl]

#
# h,k,l, Fc-squared, Fo-squared, sigma(Fo-squared) and status flag
#
data_I
_shelx_title ' DIVYAMPHIL1 in P-1'
_shelx_refln_list_code          4
_shelx_F_calc_maximum      121.93
_exptl_crystal_F_000       328.00
_reflns_d_resolution_high  0.7697
 
loop_
 _symmetry_equiv_pos_as_xyz
 'x, y, z'
 '-x, -y, -z'
 
_cell_length_a     8.3630
_cell_length_b    10.2670
_cell_length_c    10.4810
_cell_angle_alpha  75.043
_cell_angle_beta   75.789
_cell_angle_gamma  74.576
 
_shelx_F_squared_multiplier     1.000
 
loop_
 _refln_index_h
 _refln_index_k
 _refln_index_l
 _refln_F_squared_calc
 _refln_F_squared_meas
 _refln_F_squared_sigma
 _refln_observed_status
   1   0   0      513.56      433.93     10.44 o
   2   0   0     6624.06     6997.38     92.20 o
   3   0   0       58.37       59.85      0.69 o
   4   0   0       61.75       62.25      0.80 o
   5   0   0       15.49       10.15      0.27 o
   6   0   0        1.62        0.64      0.21 o
   7   0   0       70.88       70.06      2.55 o
   8   0   0        0.50       -0.23      0.35 o
   9   0   0        1.58        1.42      0.42 o
  10   0   0        0.72        2.10      0.54 o
 -10   1   0        0.01        0.84      0.54 o
  -9   1   0        0.44        0.61      0.39 o
  -8   1   0       69.80       66.91      2.29 o
  -7   1   0       17.36       19.30      0.62 o
  -6   1   0       26.51       24.42      0.55 o
  -5   1   0       23.08       16.38      0.32 o
  -4   1   0      136.24      134.90      1.41 o
  -3   1   0       11.30       13.76      0.24 o
  -2   1   0      179.50      187.58      1.77 o
  -1   1   0      831.08      827.73      6.86 o
   0   1   0     2689.09     1820.47     47.22 o
   1   1   0        0.00        0.16      0.04 o
   2   1   0      247.65      255.25      3.16 o
   3   1   0       50.15       57.27      0.84 o
   4   1   0      317.43      335.71      5.86 o
   5   1   0       11.31        8.30      0.31 o
   6   1   0       27.95       27.96      0.93 o
   7   1   0        7.33        7.02      0.57 o
   8   1   0       57.73       59.02      1.85 o
   9   1   0        1.11        0.92      0.41 o
  10   1   0        1.43        1.58      0.49 o
  -9   2   0        4.53        3.50      0.74 o
  -8   2   0        6.95        7.06      0.72 o
  -7   2   0      100.17       98.53      1.65 o
  -6   2   0       25.07       26.09      0.48 o
  -5   2   0        5.19        5.96      0.31 o
  -4   2   0      134.37      142.02      1.39 o
  -3   2   0        3.77        4.89      0.17 o
  -2   2   0       38.50       40.89      0.50 o
  -1   2   0     2502.72     2546.15     19.35 o
   0   2   0     2166.76     2216.92     17.03 o
   1   2   0     1863.73     1831.97     15.14 o
   2   2   0        1.62        1.06      0.05 o
   3   2   0        1.43        1.02      0.08 o
   4   2   0        2.73        2.38      0.49 o
   5   2   0        2.48        4.70      0.31 o
   6   2   0       48.76       51.01      1.07 o
   7   2   0        0.02       -0.20      0.20 o
   8   2   0        5.68        5.91      0.49 o
   9   2   0        2.08        1.97      0.42 o
  10   2   0        0.82        0.57      0.44 o
  -9   3   0        1.22        1.99      0.97 o
  -8   3   0        9.81       10.09      0.58 o
  -7   3   0       43.24       43.63      0.73 o
  -6   3   0        0.59        0.18      0.16 o
  -5   3   0        9.80       10.17      0.29 o
  -4   3   0      117.04      119.16      1.31 o
  -3   3   0       63.09       72.35      0.90 o
  -2   3   0      460.46      502.08      4.44 o
  -1   3   0       89.22      104.86      0.93 o
   0   3   0      268.64      266.46      2.06 o
   1   3   0      337.86      336.59      2.65 o
   2   3   0      155.25      153.45      1.94 o
   3   3   0      194.93      202.15      2.17 o
   4   3   0        1.75        3.91      0.17 o
   5   3   0        0.27        0.02      0.11 o
   6   3   0      384.27      362.40      5.36 o
   7   3   0      204.92      197.34      3.08 o
   8   3   0        5.81        5.49      0.45 o
   9   3   0        9.17        9.94      0.64 o
  10   3   0        0.02       -0.36      0.37 o
  -9   4   0        3.28        3.51      0.50 o
  -8   4   0        0.01       -0.07      0.32 o
  -7   4   0        2.50        2.65      0.43 o
  -6   4   0        9.27        8.54      0.45 o
  -5   4   0       54.28       53.42      0.86 o
  -4   4   0        5.15        4.34      0.21 o
  -3   4   0       31.88       27.29      0.46 o
  -2   4   0      372.39      388.81      3.71 o
  -1   4   0      204.95      210.28      1.83 o
   0   4   0       19.80       18.14      0.29 o
   1   4   0       64.32       69.97      0.71 o
   2   4   0      563.39      591.06      6.15 o
   3   4   0        0.22        0.05      0.08 o
   4   4   0        2.55        3.36      0.28 o
   5   4   0       26.19       30.79      1.12 o
   6   4   0      312.42      315.53      5.90 o
   7   4   0      217.16      213.43      3.83 o
   8   4   0       21.95       20.98      0.84 o
   9   4   0        8.61        7.68      0.57 o
  10   4   0       12.97       15.87      0.85 o
  -8   5   0        3.99        4.23      0.39 o
  -7   5   0        7.82        7.84      0.49 o
  -6   5   0       37.55       35.99      0.96 o
  -5   5   0        1.87        1.90      0.29 o
  -4   5   0       33.36       30.70      0.58 o
  -3   5   0      116.97      112.10      1.37 o
  -2   5   0        2.66        2.89      0.25 o
  -1   5   0      222.50      237.53      3.21 o
   0   5   0       21.46       26.47      0.49 o
   1   5   0      132.13      161.76      1.66 o
   2   5   0      734.85      834.81      8.66 o
   3   5   0      166.06      159.28      2.24 o
   4   5   0      141.03      148.45      2.37 o
   5   5   0       41.56       35.78      0.74 o
   6   5   0      135.46      125.28      2.79 o
   7   5   0        1.70        1.32      0.24 o
   8   5   0        1.93        1.94      0.40 o
   9   5   0        1.48        0.67      0.37 o
  10   5   0       24.36       25.70      1.91 o
  -8   6   0        0.02       -0.29      0.34 o
  -7   6   0        0.97       -0.07      0.32 o
  -6   6   0        1.00        1.68      0.37 o
  -5   6   0        6.61        3.74      0.42 o
  -4   6   0        0.01        0.04      0.21 o
  -3   6   0        2.35        2.30      0.20 o
  -2   6   0      250.40      243.79      3.03 o
  -1   6   0      153.05      143.62      1.78 o
   0   6   0       58.88       60.20      1.26 o
   1   6   0       23.42       27.29      0.51 o
   2   6   0       38.29       41.63      0.88 o
   3   6   0       23.17       26.05      0.50 o
   4   6   0      235.38      251.14      3.78 o
   5   6   0       55.56       56.73      0.93 o
   6   6   0      449.03      469.42     12.21 o
   7   6   0        0.63        0.29      0.32 o
   8   6   0        3.22        3.19      0.63 o
   9   6   0        1.06        0.56      0.47 o
  10   6   0       11.33       14.82      1.11 o
  -7   7   0        2.10        1.53      0.57 o
  -6   7   0        9.69        8.42      0.63 o
  -5   7   0       22.37       21.93      1.21 o
  -4   7   0        0.21       -0.10      0.24 o
  -3   7   0       62.48       60.96      1.27 o
  -2   7   0       82.03       83.66      1.34 o
  -1   7   0       30.56       29.57      0.66 o
   0   7   0        1.49        0.88      0.23 o
   1   7   0        5.89        7.01      0.29 o
   2   7   0        1.48        1.75      0.26 o
   3   7   0        9.84        8.80      0.31 o
   4   7   0       17.65       18.33      0.48 o
   5   7   0        0.56        0.30      0.22 o
   6   7   0       24.25       22.14      0.72 o
   7   7   0       17.08       18.56      0.92 o
   8   7   0       45.02       46.62      2.21 o
   9   7   0        2.41        1.51      0.59 o
  -6   8   0       18.57       19.25      0.94 o
  -5   8   0       65.01       71.33      1.85 o
  -4   8   0        8.61        8.68      0.64 o
  -3   8   0       70.62       69.96      1.38 o
  -2   8   0       83.91       83.99      1.52 o
  -1   8   0       52.18       53.83      1.01 o
   0   8   0      171.10      167.58      2.43 o
   1   8   0        4.70        4.22      0.29 o
   2   8   0       53.79       54.07      1.03 o
   3   8   0        9.91        7.54      0.33 o
   4   8   0        1.88        0.66      0.23 o
   5   8   0      154.66      146.87      2.97 o
   6   8   0        4.20        2.63      0.37 o
   7   8   0       36.47       36.22      1.40 o
   8   8   0        1.05        0.91      0.64 o
   9   8   0       17.48       18.44      1.43 o
  -5   9   0       34.55       38.55      1.61 o
  -4   9   0        0.59        0.23      0.45 o
  -3   9   0       20.43       22.20      0.86 o
  -2   9   0        1.19        1.18      0.46 o
  -1   9   0        6.06        5.66      0.46 o
   0   9   0       15.91       14.31      0.56 o
   1   9   0        2.48        3.23      0.33 o
   2   9   0       38.63       34.00      0.90 o
   3   9   0        8.23        8.08      0.62 o
   4   9   0      105.71       96.46      2.76 o
   5   9   0       11.72       11.23      0.80 o
   6   9   0        1.99        1.12      0.41 o
   7   9   0        0.01       -0.33      0.48 o
   8   9   0        1.40        1.11      0.66 o
  -4  10   0        6.38        7.33      0.82 o
  -3  10   0        0.28        0.06      0.47 o
  -2  10   0        0.79        0.83      0.36 o
  -1  10   0        9.96        9.86      0.77 o
   0  10   0        5.01        5.93      0.50 o
   1  10   0        0.22        0.04      0.30 o
   2  10   0        0.61       -0.11      0.35 o
   3  10   0        7.09        5.36      1.08 o
   4  10   0       16.66       16.80      1.06 o
   5  10   0        3.70        4.55      0.64 o
   6  10   0        0.29       -0.38      0.40 o
   7  10   0        1.07        2.38      0.83 o
   8  10   0        0.06        0.16      0.67 o
  -3  11   0        0.45        1.25      0.72 o
  -2  11   0        2.36        1.48      0.62 o
  -1  11   0        2.29        3.55      0.56 o
   0  11   0        2.25        3.00      0.50 o
   1  11   0        3.68        4.23      0.66 o
   2  11   0        6.42        8.26      0.92 o
   3  11   0        4.78        4.60      0.75 o
   4  11   0        0.47        0.38      0.53 o
   5  11   0        4.31        4.51      0.69 o
   6  11   0        0.32       -0.33      0.39 o
   7  11   0        0.87        0.84      0.78 o
  -1  12   0        8.88       10.90      0.99 o
   0  12   0        2.48        1.71      0.72 o
   1  12   0        1.02        0.40      0.66 o
   2  12   0        8.08        9.67      1.05 o
   3  12   0        0.17        0.22      0.78 o
   4  12   0        0.03        0.27      0.55 o
   5  12   0       16.12       16.25      1.21 o
  -5 -12   1        0.05        0.19      0.53 o
  -4 -12   1        3.86        3.24      0.77 o
  -3 -12   1        2.48        3.78      0.79 o
  -2 -12   1        0.81        1.47      0.65 o
  -1 -12   1        0.48        0.17      1.12 o
   0 -12   1        1.40        2.17      1.74 o
   1 -12   1        4.37        4.93      0.79 o
  -6 -11   1        0.03        0.11      0.45 o
  -5 -11   1        1.93        1.16      0.57 o
  -4 -11   1        0.99        0.70      0.71 o
  -3 -11   1        0.50        0.36      0.53 o
  -2 -11   1        0.68        0.47      0.57 o
  -1 -11   1       24.31       30.60      1.62 o
   0 -11   1        9.84       11.64      0.80 o
   1 -11   1       13.37       17.79      1.38 o
   2 -11   1        0.03       -0.14      0.49 o
   3 -11   1        2.56        2.22      0.87 o
  -7 -10   1        0.14       -0.19      0.35 o
  -6 -10   1        0.02       -0.30      0.37 o
  -5 -10   1        0.16        0.05      0.39 o
  -4 -10   1        0.80        0.34      0.59 o
  -3 -10   1        0.76        2.00      0.59 o
  -2 -10   1        8.08        8.19      0.71 o
  -1 -10   1        2.26        0.99      0.34 o
   0 -10   1       17.63       19.04      1.19 o
   1 -10   1        0.17        0.76      0.36 o
   2 -10   1        2.12        2.56      0.45 o
   3 -10   1        0.39       -0.09      0.44 o
   4 -10   1        0.01        0.01      0.49 o
  -8  -9   1        0.39        0.68      0.67 o
  -7  -9   1        1.76        1.60      0.39 o
  -6  -9   1        0.01       -0.36      0.48 o
  -5  -9   1       10.85        9.68      0.78 o
  -4  -9   1       22.97       20.57      1.13 o
  -3  -9   1       44.08       38.13      1.28 o
  -2  -9   1      158.47      147.78      2.49 o
  -1  -9   1       34.47       29.76      0.90 o
   0  -9   1        2.03        2.35      0.38 o
   1  -9   1        0.01        0.27      0.29 o
   2  -9   1       37.54       33.75      1.02 o
   3  -9   1       34.40       35.91      1.10 o
   4  -9   1        0.20        0.64      0.48 o
   5  -9   1       31.59       34.95      1.52 o
  -9  -8   1        0.01       -0.13      0.62 o
  -8  -8   1        4.57        4.52      0.93 o
  -7  -8   1        0.01       -0.30      0.30 o
  -6  -8   1       36.05       31.66      1.99 o
  -5  -8   1        3.42        1.12      0.54 o
  -4  -8   1        0.43       -0.04      0.37 o
  -3  -8   1       75.23       72.13      1.40 o
  -2  -8   1        0.11        0.40      0.19 o
  -1  -8   1       54.45       53.05      1.06 o
   0  -8   1       19.05       19.17      0.63 o
   1  -8   1      147.48      150.15      2.30 o
   2  -8   1        0.24        0.45      0.30 o
   3  -8   1       11.92       11.00      0.54 o
   4  -8   1        1.64        1.20      0.41 o
   5  -8   1       10.57       10.72      1.25 o
   6  -8   1       16.15       16.95      0.89 o
  -9  -7   1        5.48        7.39      0.97 o
  -8  -7   1        5.84        7.34      0.94 o
  -7  -7   1        3.48        5.12      0.83 o
  -6  -7   1        6.66        5.95      0.58 o
  -5  -7   1        3.80        4.00      0.42 o
  -4  -7   1       21.27       19.74      0.58 o
  -3  -7   1       56.66       55.68      0.95 o
  -2  -7   1      689.80      694.06      6.90 o
  -1  -7   1        2.26        1.46      0.19 o
   0  -7   1        6.54        5.73      0.31 o
   1  -7   1        6.25        6.44      0.34 o
   2  -7   1       98.96       97.51      1.61 o
   3  -7   1       60.07       58.81      1.19 o
   4  -7   1        8.42        9.03      0.49 o
   5  -7   1        1.62        1.24      0.50 o
   6  -7   1        5.32        4.92      0.49 o
   7  -7   1       22.01       23.66      0.90 o
  -9  -6   1        0.42        0.21      0.56 o
  -8  -6   1       20.54       19.27      1.39 o
  -7  -6   1       10.97        9.34      0.98 o
  -6  -6   1      173.11      168.94      5.99 o
  -5  -6   1        0.57       -0.01      0.21 o
  -4  -6   1       42.84       44.97      0.84 o
  -3  -6   1       11.07       14.08      0.37 o
  -2  -6   1      134.82      146.31      1.66 o
  -1  -6   1        0.44        0.26      0.11 o
   0  -6   1       39.70       39.43      0.64 o
   1  -6   1       33.56       33.64      0.60 o
   2  -6   1       37.14       37.45      0.67 o
   3  -6   1        1.90        1.77      0.23 o
   4  -6   1        1.52        1.82      0.28 o
   5  -6   1       52.48       50.76      1.36 o
   6  -6   1       12.38       10.94      0.59 o
   7  -6   1       26.25       25.04      0.86 o
   8  -6   1        1.63        0.85      0.49 o
 -10  -5   1       20.25       20.53      1.11 o
  -9  -5   1        0.00        0.08      0.42 o
  -8  -5   1       69.98       76.44      2.17 o
  -7  -5   1      112.49      113.51      5.59 o
  -6  -5   1      253.85      250.11      7.09 o
  -5  -5   1        1.77        1.35      0.21 o
  -4  -5   1        1.52        1.27      0.20 o
  -3  -5   1      151.25      172.22      1.97 o
  -2  -5   1      183.40      167.43      1.81 o
  -1  -5   1      224.26      261.93      2.45 o
   0  -5   1        3.57        1.86      0.14 o
   1  -5   1        9.02       12.65      0.34 o
   2  -5   1        4.21        2.43      0.24 o
   3  -5   1       20.62       23.11      0.48 o
   4  -5   1        0.23        0.62      0.16 o
   5  -5   1       51.34       50.38      1.15 o
   6  -5   1        0.41        0.18      0.26 o
   7  -5   1        8.08        9.79      0.53 o
   8  -5   1        2.90        3.61      0.35 o
 -10  -4   1        0.54       -0.11      0.47 o
  -9  -4   1       11.51       12.73      0.81 o
  -8  -4   1        1.67        2.19      0.45 o
  -7  -4   1       72.07       68.38      2.39 o
  -6  -4   1       62.35       63.61      1.43 o
  -5  -4   1       58.00       50.20      0.85 o
  -4  -4   1       10.68       11.62      0.32 o
  -3  -4   1      232.02      239.05      2.61 o
  -2  -4   1      230.58      223.45      2.43 o
  -1  -4   1       26.06       26.02      0.40 o
   0  -4   1      662.83      666.18      5.64 o
   1  -4   1      178.45      172.36      1.75 o
   2  -4   1       18.59       16.17      0.32 o
   3  -4   1        0.19        0.07      0.10 o
   4  -4   1      110.46      116.62      1.34 o
   5  -4   1       14.77       14.64      0.39 o
   6  -4   1        0.11       -0.06      0.22 o
   7  -4   1        1.31        1.53      0.28 o
   8  -4   1        0.61        0.48      0.35 o
   9  -4   1        0.68        0.94      0.38 o
 -10  -3   1       35.74       41.66      1.54 o
  -9  -3   1        0.45        0.76      0.41 o
  -8  -3   1       27.30       27.37      1.09 o
  -7  -3   1       38.32       38.46      0.89 o
  -6  -3   1        8.32        8.41      0.44 o
  -5  -3   1       59.88       68.88      1.30 o
  -4  -3   1       90.07       85.59      1.06 o
  -3  -3   1      175.76      169.42      2.12 o
  -2  -3   1       23.13       22.72      0.47 o
  -1  -3   1      284.90      301.67      2.85 o
   0  -3   1      479.86      486.93      4.11 o
   1  -3   1        1.10        0.70      0.09 o
   2  -3   1      154.79      164.53      1.45 o
   3  -3   1       40.21       35.94      0.48 o
   4  -3   1      556.78      589.28      5.53 o
   5  -3   1       39.34       36.56      0.53 o
   6  -3   1        4.31        3.18      0.22 o
   7  -3   1        5.85        5.93      0.27 o
   8  -3   1        6.47        5.83      0.45 o
   9  -3   1       28.17       28.61      1.82 o
 -10  -2   1        2.51        1.02      0.52 o
  -9  -2   1        3.73        4.04      0.55 o
  -8  -2   1        2.23        1.87      0.49 o
  -7  -2   1        0.05       -0.09      0.27 o
  -6  -2   1        0.42        0.29      0.17 o
  -5  -2   1        0.26        0.49      0.11 o
  -4  -2   1      230.44      226.00      3.05 o
  -3  -2   1      120.53      110.09      1.57 o
  -2  -2   1       85.18       87.66      0.88 o
  -1  -2   1      287.66      276.95      2.36 o
   0  -2   1     2958.06     3073.09     25.30 o
   1  -2   1     5326.63     5415.07     43.17 o
   2  -2   1       48.39       44.47      0.50 o
   3  -2   1      378.66      375.55      3.54 o
   4  -2   1      221.84      213.01      1.90 o
   5  -2   1       40.45       45.34      0.62 o
   6  -2   1        0.05       -0.06      0.10 o
   7  -2   1        2.18        2.47      0.24 o
   8  -2   1        0.01        0.04      0.34 o
   9  -2   1       33.96       34.14      1.60 o
 -10  -1   1        2.71        3.31      0.85 o
  -9  -1   1       15.00       15.41      1.31 o
  -8  -1   1        0.06        0.17      0.37 o
  -7  -1   1       33.99       30.39      0.91 o
  -6  -1   1        0.38        0.33      0.21 o
  -5  -1   1      249.98      266.93      3.27 o
  -4  -1   1      111.69       95.35      1.16 o
  -3  -1   1       82.26       76.27      0.93 o
  -2  -1   1     1477.94     1442.05     14.48 o
  -1  -1   1     1388.77     1330.34     11.45 o
   0  -1   1     1933.02     1958.18     17.79 o
   1  -1   1       53.82       52.28      0.53 o
   2  -1   1     1512.86     1531.40     12.72 o
   3  -1   1      458.21      441.09      3.85 o
   4  -1   1     1077.95     1140.47      9.40 o
   5  -1   1       29.09       30.17      0.47 o
   6  -1   1        2.28        2.64      0.24 o
   7  -1   1       77.37       76.96      1.82 o
   8  -1   1        1.21        1.42      0.40 o
   9  -1   1       14.75       14.31      0.82 o
  10  -1   1        0.00       -0.05      0.48 o
 -10   0   1        0.07        0.68      0.56 o
  -9   0   1        4.12        4.07      1.05 o
  -8   0   1       25.77       22.85      1.24 o
  -7   0   1       26.72       27.42      1.18 o
  -6   0   1       54.98       57.01      0.96 o
  -5   0   1       99.53       97.54      1.33 o
  -4   0   1      514.78      538.76      5.49 o
  -3   0   1      948.93     1002.27     10.84 o
  -2   0   1      131.71      116.20      1.26 o
  -1   0   1       15.47       16.19      0.21 o
   0   0   1      730.38      394.96      6.60 o
   1   0   1       41.83       41.87      0.75 o
   2   0   1     4487.59     4626.43     39.05 o
   3   0   1      228.41      217.49      2.05 o
   4   0   1       28.88       28.15      0.52 o
   5   0   1        8.65       12.92      0.44 o
   6   0   1       29.01       30.57      0.78 o
   7   0   1        7.12        7.90      0.66 o
   8   0   1        0.36        0.15      0.30 o
   9   0   1       11.99       11.94      0.69 o
  10   0   1        0.20        0.46      0.52 o
  -9   1   1        0.18       -0.38      0.38 o
  -8   1   1       10.46        9.55      0.91 o
  -7   1   1        0.03       -0.05      0.22 o
  -6   1   1       30.54       25.06      0.57 o
  -5   1   1        0.33        0.01      0.09 o
  -4   1   1      389.99      409.77      4.52 o
  -3   1   1      213.16      214.71      2.58 o
  -2   1   1      451.15      446.20      4.31 o
  -1   1   1       52.53       54.52      0.55 o
   0   1   1      164.78      141.24      4.10 o
   1   1   1     1616.63     1595.56     19.22 o
   2   1   1     3115.42     3231.40    103.51 o
   3   1   1      809.42      734.87     15.54 o
   4   1   1      423.61      445.92      5.32 o
   5   1   1       79.78       70.01      1.65 o
   6   1   1        1.54        1.43      0.26 o
   7   1   1      236.38      233.84      4.14 o
   8   1   1        6.50        6.67      0.40 o
   9   1   1       26.76       27.22      1.41 o
  10   1   1        3.94        3.38      0.55 o
  -9   2   1        0.08       -0.47      0.50 o
  -8   2   1       11.68       10.57      0.64 o
  -7   2   1      100.96       99.69      1.85 o
  -6   2   1        0.77        0.97      0.16 o
  -5   2   1      175.09      179.32      1.90 o
  -4   2   1      120.77      123.82      1.56 o
  -3   2   1        7.16       11.14      0.35 o
  -2   2   1      951.73      981.88      8.88 o
  -1   2   1      153.03      124.83      1.25 o
   0   2   1       83.23       72.09      0.76 o
   1   2   1       27.61       25.92      0.34 o
   2   2   1       59.59       52.47      0.66 o
   3   2   1      136.93      148.47      2.10 o
   4   2   1      622.81      678.51     11.68 o
   5   2   1       73.09       85.91      1.92 o
   6   2   1        3.03        5.19      0.33 o
   7   2   1      262.99      267.00      5.73 o
   8   2   1        3.52        3.48      0.32 o
   9   2   1       20.08       20.24      0.85 o
  10   2   1       11.81       12.97      1.20 o
  -9   3   1        0.37        0.29      0.31 o
  -8   3   1        6.05        7.02      0.69 o
  -7   3   1        5.69        6.66      0.40 o
  -6   3   1        9.59        9.71      0.36 o
  -5   3   1       21.93       24.97      0.48 o
  -4   3   1      119.86      133.03      1.59 o
  -3   3   1       22.46       32.58      0.51 o
  -2   3   1      204.86      183.78      1.84 o
  -1   3   1       98.14       91.56      0.89 o
   0   3   1       53.10       48.17      0.56 o
   1   3   1       12.55        9.51      0.17 o
   2   3   1       12.42       10.11      0.21 o
   3   3   1       56.80       73.46      1.00 o
   4   3   1      188.41      205.78      3.68 o
   5   3   1        9.50        8.49      0.36 o
   6   3   1      102.37       94.88      2.14 o
   7   3   1       35.77       33.25      0.95 o
   8   3   1       39.65       39.54      1.12 o
   9   3   1        0.06       -0.24      0.33 o
  10   3   1       14.22       17.03      1.05 o
  -8   4   1       26.15       27.23      1.11 o
  -7   4   1        0.04       -0.13      0.24 o
  -6   4   1       21.20       20.35      0.68 o
  -5   4   1        0.24       -0.12      0.15 o
  -4   4   1        8.62        7.56      0.26 o
  -3   4   1        2.33        2.91      0.19 o
  -2   4   1      281.27      335.44      3.42 o
  -1   4   1      256.10      234.63      2.20 o
   0   4   1      499.12      532.51      4.98 o
   1   4   1       41.18       45.07      0.49 o
   2   4   1      205.25      204.65      1.99 o
   3   4   1      935.56      951.16      9.80 o
   4   4   1       49.67       42.33      0.88 o
   5   4   1      224.55      241.05      5.91 o
   6   4   1      149.76      146.63      3.25 o
   7   4   1      313.92      313.15      6.64 o
   8   4   1       19.75       17.40      0.49 o
   9   4   1        0.20        0.49      0.26 o
  10   4   1        0.31        0.22      0.28 o
  -8   5   1        2.01        1.81      0.35 o
  -7   5   1       18.06       17.83      0.94 o
  -6   5   1        0.00       -0.18      0.26 o
  -5   5   1       19.68       16.20      0.75 o
  -4   5   1        1.60        1.86      0.25 o
  -3   5   1        1.47        0.98      0.17 o
  -2   5   1        7.58       11.12      0.37 o
  -1   5   1        4.89        4.68      0.22 o
   0   5   1       21.56       25.23      0.39 o
   1   5   1      111.85      116.11      1.12 o
   2   5   1      231.41      246.72      2.70 o
   3   5   1       89.51       94.80      1.23 o
   4   5   1      118.16      149.25      1.92 o
   5   5   1       25.78       23.76      0.64 o
   6   5   1       86.08       94.10      1.56 o
   7   5   1        6.08        6.09      0.29 o
   8   5   1        1.91        1.47      0.19 o
   9   5   1       31.76       33.06      1.18 o
  10   5   1        0.79        1.09      0.53 o
  -7   6   1        5.01        4.06      0.46 o
  -6   6   1       10.30       10.06      0.58 o
  -5   6   1       69.57       66.50      1.43 o
  -4   6   1        9.74        8.96      0.42 o
  -3   6   1       30.34       31.70      0.86 o
  -2   6   1        8.76        8.26      0.35 o
  -1   6   1       15.94       17.84      0.45 o
   0   6   1      150.11      155.50      1.73 o
   1   6   1      121.78      132.58      1.42 o
   2   6   1       38.79       35.31      0.58 o
   3   6   1      779.99      838.70      8.72 o
   4   6   1        2.41        2.47      0.20 o
   5   6   1       15.08       13.64      0.47 o
   6   6   1        6.73        6.56      0.40 o
   7   6   1        9.66       10.47      0.49 o
   8   6   1        0.39        0.19      0.30 o
   9   6   1        4.91        4.83      0.47 o
  10   6   1        1.98        2.67      0.43 o
  -7   7   1        0.38        0.22      0.35 o
  -6   7   1       39.14       36.51      1.11 o
  -5   7   1      205.66      201.35      3.66 o
  -4   7   1       12.43       10.41      0.61 o
  -3   7   1      153.72      152.27      2.32 o
  -2   7   1        0.03       -0.19      0.19 o
  -1   7   1      228.86      237.81      3.23 o
   0   7   1      211.41      202.72      2.58 o
   1   7   1        2.69        2.22      0.19 o
   2   7   1        1.48        0.78      0.16 o
   3   7   1        2.23        2.42      0.20 o
   4   7   1       43.50       39.39      0.70 o
   5   7   1       28.42       26.59      0.76 o
   6   7   1        4.75        3.30      0.54 o
   7   7   1       40.90       41.21      2.78 o
   8   7   1        2.29        2.86      0.47 o
   9   7   1        0.83        0.44      0.34 o
  10   7   1        1.04        0.62      0.49 o
  -6   8   1        0.56        0.36      0.41 o
  -5   8   1        1.27        1.63      0.62 o
  -4   8   1        8.94        8.94      0.66 o
  -3   8   1       41.18       40.50      0.99 o
  -2   8   1       63.07       61.44      1.23 o
  -1   8   1      321.80      321.70      4.28 o
   0   8   1      105.74      101.08      1.61 o
   1   8   1       14.21       13.89      0.41 o
   2   8   1        4.27        4.70      0.30 o
   3   8   1       63.09       61.83      1.11 o
   4   8   1       34.22       35.63      0.86 o
   5   8   1       14.08       11.68      0.52 o
   6   8   1        0.41        0.53      0.36 o
   7   8   1       38.51       41.24      1.45 o
   8   8   1        8.35        8.14      0.65 o
   9   8   1        0.40        0.21      0.89 o
  -5   9   1        7.04        6.89      0.69 o
  -4   9   1        0.01       -0.41      0.41 o
  -3   9   1        8.20        8.06      0.57 o
  -2   9   1        2.64        1.86      0.36 o
  -1   9   1        0.09        0.73      0.29 o
   0   9   1        3.55        4.60      0.46 o
   1   9   1       24.30       27.14      0.71 o
   2   9   1        2.07        3.46      0.33 o
   3   9   1        3.59        2.49      0.36 o
   4   9   1       19.25       18.60      1.28 o
   5   9   1       27.27       24.70      1.11 o
   6   9   1        2.86        2.25      0.77 o
   7   9   1       25.12       24.36      1.64 o
   8   9   1        0.24       -0.20      0.55 o
   9   9   1        9.96       12.41      1.18 o
  -4  10   1        6.03        6.73      1.58 o
  -3  10   1       18.51       20.40      1.30 o
  -2  10   1        2.24        4.02      0.46 o
  -1  10   1       14.47       16.33      1.09 o
   0  10   1       23.95       21.41      0.80 o
   1  10   1        8.95        7.76      0.50 o
   2  10   1       35.27       38.16      1.36 o
   3  10   1        7.52        6.40      0.71 o
   4  10   1       55.46       51.65      2.68 o
   5  10   1       25.38       24.31      1.19 o
   6  10   1       58.37       59.23      2.93 o
   7  10   1        2.04        1.63      0.78 o
   8  10   1        1.59        1.21      0.70 o
  -3  11   1        0.00        0.02      0.64 o
  -2  11   1        1.05        1.83      0.50 o
  -1  11   1        1.72        2.00      0.48 o
   0  11   1        0.02       -0.34      0.34 o
   1  11   1        2.46        2.38      0.60 o
   2  11   1        3.49        2.99      0.70 o
   3  11   1       14.07       14.26      1.05 o
   4  11   1        1.62        2.07      0.58 o
   5  11   1       11.20        8.91      0.83 o
   6  11   1        2.50        1.84      0.86 o
   7  11   1        3.95        4.86      1.04 o
  -1  12   1        3.64        4.76      0.76 o
   0  12   1        0.25       -0.55      0.55 o
   1  12   1       67.82       82.92      2.96 o
   2  12   1       13.11       12.90      1.14 o
   3  12   1        8.68        9.89      1.02 o
   4  12   1        1.11        1.56      0.64 o
   5  12   1        0.14        0.32      0.80 o
   6  12   1        0.39        0.59      0.83 o
   2  13   1        3.08        3.27      0.86 o
   3  13   1        1.32        1.71      0.71 o
  -3 -12   2        0.10        0.82      0.64 o
  -2 -12   2        0.34        0.15      0.60 o
  -1 -12   2        1.15        2.48      0.81 o
   0 -12   2        0.87        1.11      0.76 o
  -6 -11   2        1.51        2.75      0.66 o
  -5 -11   2        1.14        0.71      0.59 o
  -4 -11   2        1.99        1.54      0.99 o
  -3 -11   2        1.63        1.41      0.66 o
  -2 -11   2        0.49        0.88      0.59 o
  -1 -11   2        2.10        1.99      0.73 o
   0 -11   2        3.74        6.58      0.99 o
   1 -11   2        4.90        8.13      0.87 o
   2 -11   2        1.04        2.51      0.68 o
  -7 -10   2        0.48        0.33      0.50 o
  -6 -10   2        1.22        2.37      0.93 o
  -5 -10   2        3.45        4.02      0.69 o
  -4 -10   2        0.22       -0.38      0.38 o
  -3 -10   2        8.11        7.40      0.85 o
  -2 -10   2        6.06        5.06      0.88 o
  -1 -10   2        4.08        4.67      0.50 o
   0 -10   2        0.00       -0.16      0.35 o
   1 -10   2        1.78        1.09      0.38 o
   2 -10   2        3.69        3.76      0.50 o
   3 -10   2        2.80        2.45      0.63 o
   4 -10   2        1.82        0.61      0.55 o
  -8  -9   2        2.20        1.42      0.80 o
  -7  -9   2        0.25       -0.11      0.54 o
  -6  -9   2        0.04       -0.28      0.41 o
  -5  -9   2        1.31        0.62      0.48 o
  -4  -9   2        3.07        3.33      0.60 o
  -3  -9   2        6.16        4.66      0.68 o
  -2  -9   2        0.02        0.14      0.26 o
  -1  -9   2        0.61        0.88      0.30 o
   0  -9   2       28.70       27.26      0.84 o
   1  -9   2        2.95        2.49      0.36 o
   2  -9   2        1.74        1.96      0.41 o
   3  -9   2        0.01       -0.02      0.45 o
   4  -9   2        0.22        0.49      0.49 o
   5  -9   2        0.06        0.03      0.48 o
  -8  -8   2        0.02       -0.40      0.59 o
  -7  -8   2       10.28       10.35      0.71 o
  -6  -8   2        1.18        1.98      0.47 o
  -5  -8   2        0.45       -0.23      0.43 o
  -4  -8   2        0.65        1.08      0.44 o
  -3  -8   2       28.26       23.91      0.74 o
  -2  -8   2       17.74       11.57      0.50 o
  -1  -8   2       12.41        9.86      0.48 o
   0  -8   2       13.69        9.82      0.48 o
   1  -8   2       37.84       34.21      0.92 o
   2  -8   2        0.76        0.69      0.29 o
   3  -8   2       18.10       15.15      0.70 o
   4  -8   2        0.19        0.09      0.42 o
   5  -8   2       17.86       20.87      1.15 o
   6  -8   2        0.04       -0.05      0.43 o
  -9  -7   2        2.22        1.89      0.86 o
  -8  -7   2        7.13        8.62      1.15 o
  -7  -7   2        6.52        6.21      0.51 o
  -6  -7   2      122.85      123.00      3.17 o
  -5  -7   2      305.24      309.66      6.99 o
  -4  -7   2       18.61       15.90      0.76 o
  -3  -7   2       83.02       81.01      1.63 o
  -2  -7   2        0.61        0.76      0.19 o
  -1  -7   2      119.95      114.30      1.41 o
   0  -7   2        9.28        8.80      0.38 o
   1  -7   2       44.17       40.44      0.83 o
   2  -7   2      238.31      241.60      2.89 o
   3  -7   2        7.01        6.14      0.40 o
   4  -7   2       40.94       42.07      1.01 o
   5  -7   2        7.17        7.47      0.61 o
   6  -7   2        1.72        1.58      0.45 o
   7  -7   2        4.77        6.73      0.80 o
  -9  -6   2       24.98       30.02      1.92 o
  -8  -6   2       14.21       13.99      1.31 o
  -7  -6   2       19.82       18.94      0.77 o
  -6  -6   2      378.68      370.06     11.47 o
  -5  -6   2        8.77        6.63      0.64 o
  -4  -6   2      256.78      239.70      4.51 o
  -3  -6   2        0.14       -0.15      0.15 o
  -2  -6   2        5.45        4.78      0.26 o
  -1  -6   2       83.79       87.61      1.11 o
   0  -6   2      104.32      107.29      1.30 o
   1  -6   2       43.38       38.97      0.70 o
   2  -6   2       56.16       59.80      0.97 o
   3  -6   2       62.10       61.68      1.07 o
   4  -6   2        1.03        0.76      0.26 o
   5  -6   2        1.53        1.39      0.37 o
   6  -6   2        8.14        8.47      0.62 o
   7  -6   2        4.07        4.18      0.44 o
  -9  -5   2       16.14       21.16      1.15 o
  -8  -5   2        9.19        8.38      0.72 o
  -7  -5   2       16.76       16.62      1.31 o
  -6  -5   2       44.87       44.38      1.39 o
  -5  -5   2      233.01      237.00      3.30 o
  -4  -5   2      201.37      196.29      3.30 o
  -3  -5   2        9.37       10.48      0.37 o
  -2  -5   2       43.04       41.75      0.71 o
  -1  -5   2        0.06       -0.04      0.13 o
   0  -5   2       13.69       17.28      0.39 o
   1  -5   2       15.12       15.92      0.39 o
   2  -5   2      256.76      251.16      2.70 o
   3  -5   2        2.98        1.84      0.19 o
   4  -5   2       23.14       22.01      0.53 o
   5  -5   2        0.84        0.59      0.25 o
   6  -5   2        7.49        6.91      0.45 o
   7  -5   2       21.02       20.63      0.73 o
   8  -5   2        0.01        0.14      0.26 o
  -9  -4   2        0.02        0.76      0.47 o
  -8  -4   2       12.39       10.97      0.78 o
  -7  -4   2        0.18        0.25      0.35 o
  -6  -4   2       74.78       74.42      1.96 o
  -5  -4   2       77.26       76.04      1.21 o
  -4  -4   2        7.08        7.77      0.30 o
  -3  -4   2       11.51       15.26      0.42 o
  -2  -4   2       16.28       19.68      0.48 o
  -1  -4   2      132.26      164.47      1.81 o
   0  -4   2      452.63      509.53      5.54 o
   1  -4   2      545.27      560.38      5.55 o
   2  -4   2       34.77       32.65      0.50 o
   3  -4   2       71.20       74.79      1.11 o
   4  -4   2        0.00        0.02      0.12 o
   5  -4   2       61.89       61.14      0.96 o
   6  -4   2        1.22        0.83      0.26 o
   7  -4   2        1.97        1.18      0.28 o
   8  -4   2       12.94       14.78      0.72 o
   9  -4   2        3.87        4.39      0.50 o
 -10  -3   2        0.31       -0.09      0.51 o
  -9  -3   2        0.37        0.35      0.64 o
  -8  -3   2        2.79        3.43      0.53 o
  -7  -3   2       29.29       31.29      1.21 o
  -6  -3   2        3.37        3.07      0.26 o
  -5  -3   2      182.54      179.97      2.50 o
  -4  -3   2      178.79      168.88      2.37 o
  -3  -3   2      196.19      192.86      2.48 o
  -2  -3   2       30.44       30.38      0.49 o
  -1  -3   2       11.09        7.57      0.22 o
   0  -3   2     1268.10     1298.54     11.23 o
   1  -3   2      954.38      955.62      8.31 o
   2  -3   2        6.71        9.04      0.21 o
   3  -3   2       62.37       57.36      0.70 o
   4  -3   2        9.26        6.55      0.24 o
   5  -3   2      104.89      106.59      1.15 o
   6  -3   2       54.71       53.49      0.80 o
   7  -3   2        0.01       -0.07      0.20 o
   8  -3   2        0.36        0.10      0.27 o
   9  -3   2        3.11        2.93      0.66 o
 -10  -2   2        0.02        0.02      0.51 o
  -9  -2   2        0.84        1.17      0.50 o
  -8  -2   2        0.27        0.21      0.75 o
  -7  -2   2       28.76       30.73      1.20 o
  -6  -2   2       26.23       26.60      0.54 o
  -5  -2   2       20.95       18.75      0.39 o
  -4  -2   2      316.78      363.13      4.80 o
  -3  -2   2      562.21      572.66      6.81 o
  -2  -2   2       10.62        6.48      0.29 o
  -1  -2   2      575.06      562.89      4.94 o
   0  -2   2       39.03       35.74      0.46 o
   1  -2   2      366.19      351.90      3.38 o
   2  -2   2      180.67      176.88      1.67 o
   3  -2   2        2.18        2.81      0.21 o
   4  -2   2        2.04        2.24      0.33 o
   5  -2   2       47.53       50.76      0.61 o
   6  -2   2       18.10       18.46      0.45 o
   7  -2   2        9.26        9.25      0.37 o
   8  -2   2        5.42        5.51      0.54 o
   9  -2   2        0.00       -0.01      0.38 o
  -9  -1   2        0.66        0.21      0.48 o
  -8  -1   2       18.10       17.69      0.99 o
  -7  -1   2        4.62        2.71      0.33 o
  -6  -1   2       25.46       26.15      0.59 o
  -5  -1   2       27.44       29.80      0.52 o
  -4  -1   2      246.81      268.50      3.60 o
  -3  -1   2        1.56        1.76      0.17 o
  -2  -1   2       94.71       90.62      1.13 o
  -1  -1   2      588.18      613.00      5.34 o
   0  -1   2     2305.66     2266.60     20.41 o
   1  -1   2    12392.78    12724.97    209.64 o
   2  -1   2        1.31        2.86      0.13 o
   3  -1   2      286.21      287.73      2.60 o
   4  -1   2       71.09       86.61      0.93 o
   5  -1   2       12.90       11.40      0.41 o
   6  -1   2        0.00       -0.10      0.10 o
   7  -1   2        0.29        0.33      0.22 o
   8  -1   2        3.52        3.95      0.69 o
   9  -1   2        7.39        6.78      0.62 o
  10  -1   2        0.03       -0.09      0.41 o
  -9   0   2        3.37        3.16      0.63 o
  -8   0   2       22.44       20.80      1.92 o
  -7   0   2       62.64       52.45      1.08 o
  -6   0   2       89.79       91.54      1.64 o
  -5   0   2        1.27        3.10      0.16 o
  -4   0   2        0.14        1.45      0.14 o
  -3   0   2      512.88      536.67      5.93 o
  -2   0   2      144.10      144.21      1.59 o
  -1   0   2     1010.31     1011.33      9.60 o
   0   0   2      223.49      236.54      2.11 o
   1   0   2        0.23        0.07      0.04 o
   2   0   2     1815.51     1852.09     16.78 o
   3   0   2       69.18       63.51      0.64 o
   4   0   2      553.74      549.74      5.39 o
   5   0   2       37.78       36.84      0.68 o
   6   0   2       46.17       48.26      0.87 o
   7   0   2        0.40        0.27      0.20 o
   8   0   2      100.95       98.79      4.76 o
   9   0   2        1.90        2.40      0.42 o
  10   0   2        3.05        1.86      0.48 o
  -9   1   2        3.28        3.07      0.80 o
  -8   1   2        2.68        2.12      0.26 o
  -7   1   2       50.67       48.46      1.08 o
  -6   1   2       12.14       11.67      0.34 o
  -5   1   2       76.30       76.05      0.98 o
  -4   1   2       20.34       25.39      0.48 o
  -3   1   2      307.98      330.82      4.04 o
  -2   1   2      257.41      258.30      2.76 o
  -1   1   2       26.13       35.46      0.44 o
   0   1   2     6783.72     7244.58     62.52 o
   1   1   2      119.54      138.69      1.50 o
   2   1   2    14866.54    16286.21    211.06 o
   3   1   2        4.52        3.55      0.14 o
   4   1   2      811.90      819.76      8.46 o
   5   1   2       15.94       13.32      0.30 o
   6   1   2       43.76       43.22      0.74 o
   7   1   2       26.13       27.35      0.81 o
   8   1   2        0.17       -0.09      0.28 o
   9   1   2       50.71       52.05      1.44 o
  10   1   2        6.47        8.35      1.43 o
  -9   2   2        3.81        5.45      0.81 o
  -8   2   2       22.13       20.51      0.87 o
  -7   2   2       24.46       21.70      0.50 o
  -6   2   2       33.23       34.16      0.68 o
  -5   2   2       23.53       25.57      0.49 o
  -4   2   2        0.00       -0.09      0.09 o
  -3   2   2       16.53       16.08      0.53 o
  -2   2   2       44.37       40.79      0.60 o
  -1   2   2      164.13      156.04      1.73 o
   0   2   2      249.32      226.43      2.41 o
   1   2   2      292.92      272.93      2.72 o
   2   2   2        9.29        7.40      0.27 o
   3   2   2      547.65      586.97      7.84 o
   4   2   2        6.61        6.27      1.60 o
   6   2   2       37.18       41.28      1.00 o
   7   2   2      199.34      190.09      3.50 o
   8   2   2      166.07      164.09      3.71 o
   9   2   2        0.04       -0.24      0.24 o
  10   2   2       15.05       15.61      0.70 o
  -9   3   2        3.30        4.49      0.51 o
  -8   3   2       37.59       35.30      1.13 o
  -7   3   2        9.19       10.20      0.52 o
  -6   3   2       31.08       28.98      0.75 o
  -5   3   2      186.28      180.72      2.68 o
  -4   3   2      203.46      183.88      2.26 o
  -3   3   2       99.82      103.73      1.29 o
  -2   3   2       49.04       52.75      0.75 o
  -1   3   2      311.92      318.02      3.40 o
   0   3   2       16.13       11.29      0.25 o
   1   3   2      837.49      868.75      8.38 o
   2   3   2        2.79        2.57      0.10 o
   3   3   2      164.59      170.99      2.16 o
   4   3   2       53.13       42.47      0.66 o
   9   3   2        5.80        5.95      1.18 o
  10   3   2        0.17        0.06      0.52 o
  -8   4   2       23.93       23.99      0.75 o
  -7   4   2        1.35        2.26      0.41 o
  -6   4   2        0.53        1.14      0.29 o
  -5   4   2      118.26      115.86      1.94 o
  -4   4   2        9.02       10.37      0.35 o
  -3   4   2      257.43      278.78      3.08 o
  -2   4   2      179.88      185.48      2.67 o
  -1   4   2       76.62       93.23      1.17 o
   0   4   2      700.06      785.31      8.12 o
   1   4   2       43.56       48.51      0.67 o
   2   4   2       94.90      112.05      1.21 o
   3   4   2      834.25      933.39     10.31 o
   4   4   2      260.06      280.15      4.25 o
   5   4   2      152.11      171.78      3.95 o
   6   4   2        2.02        0.98      0.20 o
  10   4   2        0.53       -0.13      0.80 o
  -8   5   2        0.79        1.12      0.37 o
  -7   5   2        4.69        4.19      0.43 o
  -6   5   2        5.88        7.13      0.49 o
  -5   5   2       37.69       39.54      1.00 o
  -4   5   2      215.12      214.49      2.53 o
  -3   5   2       23.09       23.13      0.52 o
  -2   5   2        0.59        0.25      0.15 o
  -1   5   2      329.47      353.34      3.85 o
   0   5   2       26.75       30.93      0.52 o
   1   5   2       24.57       31.04      0.46 o
   2   5   2        0.19        1.11      0.11 o
   3   5   2       64.39       77.75      1.12 o
   4   5   2      249.20      271.80      3.39 o
   5   5   2       24.00       30.97      0.87 o
   6   5   2        0.89        0.89      0.17 o
   7   5   2       99.51       96.75      2.32 o
   8   5   2        5.99        5.77      0.34 o
  10   5   2        0.19        0.09      0.77 o
  -7   6   2       12.72       13.00      0.87 o
  -6   6   2        3.30        3.24      0.42 o
  -5   6   2        9.65        9.13      0.72 o
  -4   6   2        4.49        3.12      0.34 o
  -3   6   2       25.06       29.13      0.74 o
  -2   6   2        8.85       10.20      0.39 o
  -1   6   2      514.87      525.71      5.64 o
   0   6   2       58.55       66.40      1.02 o
   1   6   2      148.94      165.57      1.93 o
   2   6   2      202.81      207.60      2.35 o
   3   6   2       39.84       39.73      0.66 o
   4   6   2       66.17       70.40      1.08 o
   5   6   2        0.71        0.32      0.15 o
   6   6   2       49.53       52.07      1.01 o
   7   6   2        1.58        0.55      0.20 o
   8   6   2       46.73       46.54      1.02 o
   9   6   2        6.56        6.01      0.33 o
  10   6   2        0.01        0.35      0.49 o
  -7   7   2       12.70       13.17      0.73 o
  -6   7   2        3.17        1.16      0.41 o
  -5   7   2       34.58       39.31      1.31 o
  -4   7   2      109.40      117.55      1.96 o
  -3   7   2       54.11       50.80      1.09 o
  -2   7   2       60.07       60.44      1.17 o
  -1   7   2        7.07        8.82      0.41 o
   0   7   2        8.07        7.29      0.28 o
   1   7   2       57.61       51.80      0.75 o
   2   7   2        4.04        5.70      0.23 o
   3   7   2       90.35       87.15      1.15 o
   4   7   2        0.40        0.52      0.16 o
   5   7   2        1.45        0.55      0.20 o
   6   7   2      131.46      127.44      2.95 o
   7   7   2       18.55       21.88      1.29 o
   8   7   2       25.72       24.73      0.92 o
   9   7   2        0.30        0.21      0.26 o
  10   7   2       13.84       15.88      1.01 o
  -6   8   2        6.42        7.98      1.02 o
  -5   8   2       32.43       32.55      1.20 o
  -4   8   2       40.18       38.68      1.11 o
  -3   8   2       26.08       23.35      0.76 o
  -2   8   2        3.44        5.39      0.59 o
  -1   8   2      202.08      193.13      2.77 o
   0   8   2        1.16        2.05      0.22 o
   1   8   2      121.14      123.31      1.50 o
   2   8   2       95.79       92.42      1.33 o
   3   8   2        9.71       10.43      0.34 o
   4   8   2        1.02        0.92      0.21 o
   5   8   2       30.64       28.25      0.92 o
   6   8   2        1.72        0.88      0.35 o
   7   8   2        0.28        0.21      0.35 o
   8   8   2        4.63        4.58      0.85 o
   9   8   2       16.60       20.62      0.92 o
  -5   9   2        4.11        4.24      0.75 o
  -4   9   2        1.93        1.34      0.44 o
  -3   9   2        6.55        6.69      0.59 o
  -2   9   2        1.97        2.15      0.37 o
  -1   9   2       59.89       54.42      1.25 o
   0   9   2      124.90      124.16      1.90 o
   1   9   2       56.37       49.50      1.02 o
   2   9   2      167.28      167.58      2.82 o
   3   9   2       23.30       22.41      0.80 o
   4   9   2       24.31       28.80      1.39 o
   5   9   2       49.04       44.06      2.37 o
   6   9   2       64.37       56.85      1.84 o
   7   9   2       51.86       52.99      1.78 o
   8   9   2        0.00        0.64      0.41 o
   9   9   2       11.95       11.53      0.86 o
  -4  10   2        0.76        0.14      0.49 o
  -3  10   2       14.52       15.91      2.61 o
  -2  10   2        2.15        3.06      0.44 o
  -1  10   2        0.50        0.06      0.30 o
   0  10   2        6.92        5.59      0.46 o
   1  10   2       11.27       11.02      0.68 o
   2  10   2       87.34       86.70      1.94 o
   3  10   2        3.02        3.07      0.59 o
   4  10   2        9.79       10.26      1.27 o
   5  10   2       27.07       29.55      1.97 o
   6  10   2       28.04       28.52      1.90 o
   7  10   2        9.79       10.50      1.17 o
   8  10   2        1.56        1.50      0.74 o
  -3  11   2        0.44        0.94      0.69 o
  -2  11   2        0.16        0.08      0.51 o
  -1  11   2        4.62        5.66      0.77 o
   0  11   2        0.68        0.55      0.44 o
   1  11   2      114.76      121.63      3.00 o
   2  11   2       78.59       79.11      4.94 o
   3  11   2        2.42        1.59      0.56 o
   4  11   2        0.49        0.50      0.76 o
   5  11   2        0.80        0.53      0.73 o
   6  11   2        1.33        1.91      0.84 o
   7  11   2        0.34        0.53      0.66 o
   8  11   2        0.31        0.75      0.69 o
  -1  12   2        1.00        1.29      0.74 o
   0  12   2        0.70        0.39      0.84 o
   1  12   2       15.02       16.00      1.31 o
   2  12   2        0.28        1.21      0.68 o
   3  12   2       14.49       17.26      1.83 o
   4  12   2        3.06        5.40      1.21 o
   5  12   2       14.19       12.11      1.51 o
   6  12   2        0.00        0.00      0.78 o
   1  13   2        0.91        0.93      0.96 o
   2  13   2       11.01       12.23      1.76 o
   3  13   2       11.16       14.70      1.83 o
   4  13   2        0.40       -0.01      0.78 o
  -5 -11   3        0.00       -0.32      0.54 o
  -4 -11   3        0.03        0.11      0.57 o
  -3 -11   3        0.81        0.12      0.59 o
  -2 -11   3        1.88        2.56      0.90 o
  -1 -11   3        0.24        0.61      0.54 o
   0 -11   3        1.95        1.67      0.52 o
   1 -11   3        0.59        1.00      0.45 o
   2 -11   3        0.27       -0.26      1.00 o
  -6 -10   3       16.09       21.02      1.26 o
  -5 -10   3        0.11        0.27      0.53 o
  -4 -10   3        5.40        6.65      1.07 o
  -3 -10   3        0.15        0.00      0.51 o
  -2 -10   3        0.59        0.99      0.45 o
  -1 -10   3       16.50       17.68      0.79 o
   0 -10   3        2.84        2.32      0.40 o
   1 -10   3        5.50        7.83      0.57 o
   2 -10   3        3.29        2.08      0.55 o
   3 -10   3        0.05        0.04      0.50 o
  -7  -9   3        7.63        8.62      1.02 o
  -6  -9   3        8.12        9.45      0.84 o
  -5  -9   3       28.49       25.96      1.75 o
  -4  -9   3        9.90        8.85      0.68 o
  -3  -9   3        2.89        1.50      0.43 o
  -2  -9   3        0.66       -0.18      0.32 o
  -1  -9   3        3.26        2.07      0.37 o
   0  -9   3        2.08        3.59      0.40 o
   1  -9   3        0.73        1.41      0.34 o
   2  -9   3       34.28       33.96      1.35 o
   3  -9   3       11.05        9.40      0.71 o
   4  -9   3        0.04        0.03      0.47 o
   5  -9   3        2.72        2.56      0.61 o
  -8  -8   3        1.00        1.97      0.67 o
  -7  -8   3        0.10        0.23      0.38 o
  -6  -8   3       17.09       18.30      1.68 o
  -5  -8   3       21.42       20.39      1.76 o
  -4  -8   3        1.03        1.10      0.37 o
  -3  -8   3       49.81       46.38      1.40 o
  -2  -8   3       78.00       71.90      1.35 o
  -1  -8   3      233.96      220.99      3.14 o
   0  -8   3       37.95       37.19      0.94 o
   1  -8   3       13.93       13.65      0.59 o
   2  -8   3        2.35        2.00      0.34 o
   3  -8   3        1.45        0.91      0.32 o
   4  -8   3        0.19        0.59      0.43 o
   5  -8   3        2.47        3.05      0.79 o
   6  -8   3        3.68        4.03      0.81 o
  -8  -7   3       22.23       27.19      1.93 o
  -7  -7   3       18.46       17.63      0.93 o
  -6  -7   3        0.02        0.57      0.43 o
  -5  -7   3       85.85       83.68      1.93 o
  -4  -7   3        6.32        8.88      0.58 o
  -3  -7   3        0.06       -0.23      0.23 o
  -2  -7   3       32.57       32.28      0.76 o
  -1  -7   3       65.25       69.12      1.13 o
   0  -7   3        5.12        7.13      0.68 o
   1  -7   3      122.36      118.31      1.75 o
   2  -7   3        0.00       -0.24      0.24 o
   3  -7   3       48.50       49.27      1.02 o
   4  -7   3       21.70       22.30      0.83 o
   5  -7   3        0.15       -0.29      0.35 o
   6  -7   3        1.60        1.48      0.43 o
   7  -7   3        8.48        8.90      0.69 o
  -9  -6   3        9.49       12.49      1.42 o
  -8  -6   3        1.16        1.84      0.81 o
  -7  -6   3       26.99       31.32      1.20 o
  -6  -6   3        8.61        8.62      0.71 o
  -5  -6   3       92.59       93.48      2.03 o
  -4  -6   3      196.61      187.42      3.13 o
  -3  -6   3        0.99        0.19      0.26 o
  -2  -6   3       14.42       14.20      0.54 o
  -1  -6   3        7.28        8.63      0.39 o
   0  -6   3      232.52      228.03      2.86 o
   1  -6   3        5.88        6.36      0.34 o
   2  -6   3       11.48        9.00      0.38 o
   3  -6   3       51.47       51.20      0.98 o
   4  -6   3       17.26       18.13      0.59 o
   5  -6   3        6.70        7.33      0.52 o
   6  -6   3        0.76       -0.07      0.34 o
   7  -6   3        0.52        0.63      0.33 o
  -9  -5   3        0.60        0.88      0.75 o
  -8  -5   3        3.16        2.31      0.77 o
  -7  -5   3        1.15        0.79      0.34 o
  -6  -5   3       56.47       55.91      1.28 o
  -5  -5   3      178.24      175.93      3.31 o
  -4  -5   3      133.71      135.52      2.11 o
  -3  -5   3       65.39       61.77      1.15 o
  -2  -5   3       22.23       23.74      0.57 o
  -1  -5   3       16.83       19.24      0.55 o
   0  -5   3       16.53       18.07      0.48 o
   1  -5   3      141.08      133.84      1.59 o
   2  -5   3        0.18       -0.02      0.17 o
   3  -5   3       41.32       43.84      0.74 o
   4  -5   3       66.11       67.99      1.07 o
   5  -5   3       59.05       58.99      1.28 o
   6  -5   3       11.78       10.40      0.63 o
   7  -5   3        7.33        8.16      0.61 o
   8  -5   3        0.02       -0.25      0.25 o
  -9  -4   3       18.90       22.85      2.17 o
  -8  -4   3       38.96       38.88      1.61 o
  -7  -4   3        5.94        6.42      0.46 o
  -6  -4   3      198.02      185.23      3.36 o
  -5  -4   3       16.68       16.15      0.49 o
  -4  -4   3       10.23       12.62      0.44 o
  -3  -4   3       54.82       48.09      0.87 o
  -2  -4   3       43.99       43.77      0.74 o
  -1  -4   3      464.92      502.47      5.69 o
   0  -4   3        0.16       -0.05      0.12 o
   1  -4   3      100.97      118.32      1.49 o
   2  -4   3       64.95       67.58      0.85 o
   3  -4   3        2.56        2.53      0.19 o
   4  -4   3       21.34       20.33      0.44 o
   5  -4   3      107.95      105.91      1.81 o
   6  -4   3        3.68        3.42      0.41 o
   7  -4   3       17.98       19.42      0.64 o
   8  -4   3        3.37        2.78      0.41 o
   9  -4   3        0.10       -0.25      0.33 o
  -9  -3   3        5.94        8.82      0.84 o
  -8  -3   3        0.50       -0.31      0.57 o
  -7  -3   3       14.50       14.55      0.51 o
  -6  -3   3        3.71        4.14      0.27 o
  -5  -3   3        4.07        3.08      0.22 o
  -4  -3   3       70.81       69.76      1.09 o
  -3  -3   3        2.35        3.97      0.44 o
  -2  -3   3        0.02        0.02      0.11 o
  -1  -3   3      154.14      169.56      1.84 o
   0  -3   3      201.38      197.43      2.23 o
   1  -3   3     1664.04     1635.94     14.81 o
   2  -3   3     1745.69     1805.27     16.77 o
   3  -3   3       55.23       50.89      0.64 o
   4  -3   3       47.14       52.21      0.75 o
   5  -3   3       10.54       10.55      0.31 o
   6  -3   3        4.47        5.09      0.27 o
   7  -3   3        0.13        0.29      0.21 o
   8  -3   3        1.66        2.32      0.35 o
   9  -3   3        1.13        1.13      0.55 o
  -9  -2   3        0.00       -0.68      0.70 o
  -8  -2   3       38.22       40.52      1.88 o
  -7  -2   3       28.28       25.49      0.79 o
  -6  -2   3       92.04       74.35      1.36 o
  -5  -2   3        7.61        6.80      0.28 o
  -4  -2   3        7.09        7.09      0.28 o
  -3  -2   3       11.77       10.43      0.35 o
  -2  -2   3      642.17      723.44      8.33 o
  -1  -2   3      273.43      246.13      2.70 o
   0  -2   3     1046.52     1090.69      9.93 o
   1  -2   3     2035.38     2101.34     19.94 o
   2  -2   3      261.57      250.06      2.56 o
   3  -2   3       31.74       26.82      0.48 o
   4  -2   3       62.43       68.49      0.82 o
   5  -2   3       27.15       27.63      0.45 o
   6  -2   3       17.76       18.44      0.38 o
   7  -2   3        1.23        1.36      0.21 o
   8  -2   3        0.01       -0.30      0.30 o
   9  -2   3        2.41        2.84      0.50 o
  -9  -1   3        1.91        1.23      0.62 o
  -8  -1   3        5.27        5.41      0.50 o
  -7  -1   3        4.27        4.61      0.51 o
  -6  -1   3        0.78        0.78      0.18 o
  -5  -1   3        8.19       10.42      0.37 o
  -4  -1   3       79.48       75.48      1.14 o
  -3  -1   3      723.15      769.48      9.13 o
  -2  -1   3     1112.66     1216.93     14.55 o
  -1  -1   3      392.80      343.58      3.63 o
   0  -1   3       94.33       79.29      0.92 o
   1  -1   3      451.14      422.41      3.93 o
   2  -1   3       99.15       88.32      1.06 o
   3  -1   3       96.01       87.84      1.01 o
   4  -1   3       67.53       60.43      0.71 o
   5  -1   3       20.61       21.45      0.38 o
   6  -1   3       57.04       60.04      0.93 o
   7  -1   3        0.01        0.09      0.25 o
   8  -1   3        0.09       -0.17      0.42 o
   9  -1   3        2.98        3.43      0.90 o
  10  -1   3        0.91        1.12      0.47 o
  -9   0   3       51.47       55.51      2.11 o
  -8   0   3        0.31       -0.21      0.21 o
  -7   0   3       90.09       78.83      1.56 o
  -6   0   3       84.13       73.38      1.11 o
  -5   0   3        0.03        0.50      0.15 o
  -4   0   3       44.42       37.20      0.69 o
  -3   0   3      723.12      845.34     10.54 o
  -2   0   3        4.54        2.68      0.16 o
  -1   0   3      963.28      961.17      8.33 o
   0   0   3      136.62      135.05      1.29 o
   1   0   3      720.67      754.97      6.89 o
   2   0   3       58.98       54.64      0.92 o
   3   0   3       92.24       96.86      1.00 o
   4   0   3      426.80      425.73      4.18 o
   5   0   3      290.74      288.05      3.59 o
   6   0   3      100.76      105.67      1.63 o
   7   0   3       16.60       19.58      0.75 o
   8   0   3       49.52       50.66      2.53 o
   9   0   3        6.01        5.84      0.52 o
  10   0   3        1.38        1.57      0.49 o
  -9   1   3       39.71       47.17      2.79 o
  -8   1   3        4.06        3.66      0.45 o
  -7   1   3       99.31       88.29      1.29 o
  -6   1   3       81.12       75.06      1.17 o
  -5   1   3        5.59        4.39      0.25 o
  -4   1   3      103.36      111.43      1.47 o
  -3   1   3      155.63      157.94      2.96 o
  -2   1   3      250.06      267.77      3.25 o
  -1   1   3       10.24       10.28      0.24 o
   0   1   3     1563.02     1550.06     13.77 o
   1   1   3     3561.05     3632.21     29.95 o
   2   1   3      945.69      936.96      8.95 o
   3   1   3      499.46      513.08      5.01 o
   4   1   3      695.08      738.67      8.76 o
   5   1   3        0.53        0.50      0.12 o
   6   1   3      109.45       95.87      1.43 o
   7   1   3      116.41      121.03      3.66 o
   8   1   3       30.08       28.21      0.93 o
   9   1   3       10.54        9.42      0.76 o
  10   1   3        0.39        0.16      0.33 o
  -9   2   3        0.20        0.35      0.52 o
  -8   2   3        0.97        0.45      0.40 o
  -7   2   3        8.30        7.45      0.44 o
  -6   2   3       38.37       42.65      0.93 o
  -5   2   3        0.01       -0.15      0.18 o
  -4   2   3       46.16       34.00      0.70 o
  -3   2   3      252.71      272.99      3.20 o
  -2   2   3      271.21      263.97      3.04 o
  -1   2   3      308.05      322.39      4.02 o
   0   2   3      218.26      203.55      1.97 o
   1   2   3      988.86     1002.73      8.72 o
   2   2   3     1370.84     1412.46     14.33 o
   3   2   3      296.12      304.35      3.02 o
   4   2   3     1582.03     1718.84     20.19 o
   5   2   3      376.40      372.76      5.34 o
   6   2   3      449.45      462.55      7.04 o
   7   2   3       33.14       33.15      0.82 o
   8   2   3       23.26       20.94      0.73 o
   9   2   3       10.73       12.51      0.53 o
  10   2   3        2.26        2.02      0.31 o
  -8   3   3        1.46        1.32      0.50 o
  -7   3   3        6.09        5.74      0.59 o
  -6   3   3       26.30       26.29      0.85 o
  -5   3   3      233.68      218.60      4.01 o
  -4   3   3       51.80       50.58      0.95 o
  -3   3   3       69.93       78.57      1.15 o
  -2   3   3        8.54       12.85      0.34 o
  -1   3   3       80.98       83.43      1.06 o
   0   3   3      798.09      824.85      9.03 o
   1   3   3        4.26        4.48      0.15 o
   2   3   3      315.98      319.92      3.60 o
   3   3   3       47.17       60.26      0.78 o
   4   3   3      355.91      369.24      4.95 o
   5   3   3        0.90        0.38      0.10 o
   6   3   3      165.98      161.03      4.07 o
   7   3   3      173.23      165.83      6.03 o
   8   3   3      105.44       97.89      4.23 o
   9   3   3        0.03        0.05      0.66 o
  10   3   3        0.06        0.59      0.81 o
  -8   4   3       19.23       22.80      0.78 o
  -7   4   3        3.25        3.40      0.44 o
  -6   4   3       23.29       24.06      0.85 o
  -5   4   3        3.03        3.05      0.39 o
  -4   4   3       46.12       45.75      0.84 o
  -3   4   3      135.06      141.71      2.02 o
  -2   4   3      216.27      214.94      2.84 o
  -1   4   3     1434.23     1566.81     16.97 o
   0   4   3      688.29      725.18      8.06 o
   1   4   3       46.40       43.73      0.63 o
   2   4   3       34.25       33.80      0.87 o
   3   4   3      136.15      133.29      1.50 o
   4   4   3       32.04       39.44      1.02 o
   5   4   3        4.29        7.29      0.26 o
   6   4   3       23.31       28.87      0.79 o
   7   4   3       35.04       37.05      2.10 o
   8   4   3        8.71        8.13      1.09 o
   9   4   3        4.89        5.10      1.11 o
  10   4   3        2.18        2.76      1.01 o
  -8   5   3        0.30        0.35      0.37 o
  -7   5   3        1.01        0.36      0.33 o
  -6   5   3        9.75        8.11      0.53 o
  -5   5   3       89.57       86.97      1.68 o
  -4   5   3       12.31       10.16      0.64 o
  -3   5   3       82.29       82.26      1.37 o
  -2   5   3        6.18        8.33      0.37 o
  -1   5   3      337.87      377.44      4.39 o
   0   5   3      269.46      278.10      3.28 o
   1   5   3      109.21      131.39      1.69 o
   2   5   3      549.21      573.77      6.98 o
   3   5   3      164.56      185.32      2.21 o
   4   5   3      202.98      218.04      2.56 o
   5   5   3       67.02       73.04      1.16 o
   6   5   3       22.94       27.00      0.84 o
   7   5   3       34.88       31.03      0.83 o
   8   5   3       17.40       16.43      1.45 o
   9   5   3        0.51        0.71      0.67 o
  10   5   3        0.22       -0.47      0.76 o
  -7   6   3        8.91       10.04      0.62 o
  -6   6   3        0.22       -0.30      0.30 o
  -5   6   3      265.85      260.77      4.00 o
  -4   6   3      125.95      126.34      2.01 o
  -3   6   3       74.09       64.95      1.12 o
  -2   6   3       10.97       12.24      0.46 o
  -1   6   3       96.40      106.74      1.63 o
   0   6   3       58.36       62.16      1.34 o
   1   6   3      108.49      103.58      1.54 o
   2   6   3        0.26       -0.13      0.13 o
   3   6   3       51.37       49.07      0.86 o
   4   6   3       15.10       12.42      0.41 o
   5   6   3        2.13        2.71      0.22 o
   6   6   3        0.86        1.80      0.20 o
   7   6   3        0.50        0.37      0.19 o
   8   6   3        5.45        5.91      0.37 o
   9   6   3        0.99        0.57      0.70 o
  10   6   3        2.04        3.27      1.00 o
  -7   7   3        7.27        8.09      0.78 o
  -6   7   3        8.17        6.98      0.58 o
  -5   7   3       18.67       16.29      0.86 o
  -4   7   3        3.77        2.51      0.38 o
  -3   7   3        0.04       -0.24      0.24 o
  -2   7   3        0.70        1.24      0.27 o
  -1   7   3        2.31        2.13      0.40 o
   0   7   3       16.29       19.95      0.54 o
   1   7   3       91.87       95.09      1.34 o
   2   7   3       22.78       22.94      0.53 o
   3   7   3      353.74      378.04      4.78 o
   4   7   3        4.14        3.78      0.22 o
   5   7   3       29.23       31.31      0.74 o
   6   7   3        2.42        1.41      0.35 o
   7   7   3        8.71        6.26      0.39 o
   8   7   3       34.73       36.73      1.51 o
   9   7   3        0.02        0.16      0.21 o
  10   7   3        0.43        0.64      0.34 o
  -6   8   3        0.09       -0.39      0.39 o
  -5   8   3       10.34        8.09      0.70 o
  -4   8   3        0.97        0.87      0.40 o
  -3   8   3       31.78       29.79      0.92 o
  -2   8   3        3.45        2.89      0.38 o
  -1   8   3      108.19      105.29      1.89 o
   0   8   3       20.61       23.34      0.63 o
   1   8   3      232.33      239.49      3.70 o
   2   8   3       38.91       40.12      0.85 o
   3   8   3        0.21        0.63      0.30 o
   4   8   3       21.61       19.99      0.47 o
   5   8   3       15.77       14.09      0.57 o
   6   8   3        0.40       -0.23      0.31 o
   7   8   3        9.10       10.53      0.70 o
   8   8   3        2.60        2.72      0.50 o
   9   8   3        1.34        1.39      0.36 o
  10   8   3        6.94        9.04      0.77 o
  -5   9   3        8.83       11.08      0.80 o
  -4   9   3        0.28       -0.02      0.38 o
  -3   9   3        3.27        3.31      0.43 o
  -2   9   3        0.31       -0.07      0.34 o
  -1   9   3       24.91       21.62      0.84 o
   0   9   3        3.43        3.39      0.33 o
   1   9   3      291.76      283.03      4.12 o
   2   9   3       34.06       35.31      1.03 o
   3   9   3        4.97        6.02      0.45 o
   4   9   3        2.08        1.72      0.54 o
   5   9   3        8.24        7.71      0.68 o
   6   9   3        3.62        2.74      0.74 o
   7   9   3       76.93       76.43      2.24 o
   8   9   3       14.53       12.51      0.81 o
   9   9   3       24.82       26.17      1.13 o
  -4  10   3        0.31       -0.21      0.48 o
  -3  10   3        0.69        0.83      0.50 o
  -2  10   3        0.16        0.08      0.45 o
  -1  10   3        3.11        3.19      0.61 o
   0  10   3        9.49        9.48      0.78 o
   1  10   3        4.25        2.91      0.40 o
   2  10   3       22.46       21.01      1.82 o
   3  10   3       18.87       16.34      1.24 o
   4  10   3        9.47       11.00      1.28 o
   5  10   3       44.07       44.39      2.43 o
   6  10   3        0.75       -0.50      0.55 o
   7  10   3       22.21       22.88      1.64 o
   8  10   3        9.09       11.39      1.17 o
   9  10   3        9.75        8.45      1.03 o
  -3  11   3        0.74       -0.10      0.49 o
  -2  11   3       18.84       19.53      1.20 o
  -1  11   3       16.84       19.88      1.39 o
   0  11   3        3.02        4.35      0.69 o
   1  11   3        3.75        4.12      0.80 o
   2  11   3       14.74       16.49      1.68 o
   3  11   3       38.17       35.76      2.34 o
   4  11   3        5.88        5.56      1.10 o
   5  11   3        0.18        0.11      0.70 o
   6  11   3       11.38       13.82      1.43 o
   7  11   3        2.06        3.88      0.93 o
   8  11   3       18.48       21.67      1.71 o
  -1  12   3        7.87       11.12      1.23 o
   0  12   3        1.00        0.45      0.89 o
   1  12   3        5.49        4.23      1.22 o
   2  12   3       16.06       13.60      1.69 o
   3  12   3        7.04        7.75      1.32 o
   4  12   3        0.37       -0.47      0.69 o
   5  12   3        0.10        0.07      0.76 o
   6  12   3        0.81        0.59      0.84 o
   7  12   3        0.09        0.52      0.73 o
   1  13   3        0.17       -0.84      0.84 o
   2  13   3        0.21       -0.46      0.84 o
   3  13   3       10.09       14.51      1.82 o
   4  13   3        0.88       -0.13      0.87 o
   5  13   3       11.38       10.82      1.57 o
  -3 -11   4        0.35        1.18      0.68 o
  -2 -11   4        0.02        1.02      0.66 o
  -1 -11   4        0.91        1.57      0.52 o
   0 -11   4        0.10        0.27      0.54 o
  -5 -10   4        4.11        3.25      1.21 o
  -4 -10   4        0.12       -0.47      0.47 o
  -3 -10   4        0.07        0.00      0.46 o
  -2 -10   4        0.06        0.11      0.45 o
  -1 -10   4       17.56       19.74      0.95 o
   0 -10   4        4.49        4.66      0.49 o
   1 -10   4        0.63        0.65      0.61 o
   2 -10   4        8.42       11.34      0.75 o
   3 -10   4        0.76        1.69      0.57 o
  -6  -9   4        5.54        6.50      0.97 o
  -5  -9   4        7.91        8.59      0.72 o
  -4  -9   4       22.63       24.09      1.08 o
  -3  -9   4        0.34        0.77      0.59 o
  -2  -9   4        3.10        3.62      0.76 o
  -1  -9   4        3.15        4.60      0.44 o
   0  -9   4        9.62        9.76      0.56 o
   1  -9   4        2.72        3.78      0.44 o
   2  -9   4        0.50       -0.15      0.30 o
   3  -9   4        1.62        1.81      0.50 o
   4  -9   4        3.61        4.08      1.01 o
  -7  -8   4        4.72        4.59      0.66 o
  -6  -8   4        2.87        1.92      0.57 o
  -5  -8   4       86.22       88.91      2.16 o
  -4  -8   4       45.74       49.52      1.51 o
  -3  -8   4        0.09        0.04      0.33 o
  -2  -8   4        0.23        0.08      0.30 o
  -1  -8   4       10.84        7.81      0.48 o
   0  -8   4        8.84        8.11      0.70 o
   1  -8   4        7.50        6.70      0.59 o
   2  -8   4       18.68       17.79      0.70 o
   3  -8   4        0.45        0.44      0.34 o
   4  -8   4        9.37        8.53      0.69 o
   5  -8   4        0.99        1.33      0.73 o
  -8  -7   4        1.66        2.15      0.46 o
  -7  -7   4        0.62        0.05      0.43 o
  -6  -7   4        1.10        0.86      0.34 o
  -5  -7   4      101.72       97.98      2.24 o
  -4  -7   4        5.06        6.69      0.56 o
  -3  -7   4       28.40       28.65      0.93 o
  -2  -7   4        1.94        1.02      0.31 o
  -1  -7   4        1.76        3.09      0.38 o
   0  -7   4       31.53       24.61      0.74 o
   1  -7   4       37.35       35.35      0.90 o
   2  -7   4        0.85        0.45      0.26 o
   3  -7   4      118.11      118.68      1.84 o
   4  -7   4        0.34       -0.30      0.33 o
   5  -7   4        0.15       -0.44      0.44 o
   6  -7   4        9.40        9.48      0.73 o
  -8  -6   4        0.01       -0.27      0.34 o
  -7  -6   4        0.00        0.19      0.49 o
  -6  -6   4        6.37        5.44      0.46 o
  -5  -6   4       27.96       28.67      1.00 o
  -4  -6   4       20.64       18.87      0.82 o
  -3  -6   4       31.10       29.82      0.91 o
  -2  -6   4       81.14       74.43      1.60 o
  -1  -6   4        2.28        1.61      0.26 o
   0  -6   4        0.17        0.00      0.20 o
   1  -6   4       35.12       34.07      0.77 o
   2  -6   4        0.45        0.65      0.26 o
   3  -6   4       51.02       47.82      0.97 o
   4  -6   4       26.78       27.38      0.81 o
   5  -6   4        3.35        3.14      0.42 o
   6  -6   4       20.25       18.53      0.89 o
   7  -6   4        0.51        0.16      0.43 o
  -8  -5   4        0.22        0.39      0.31 o
  -7  -5   4        1.69        1.47      0.43 o
  -6  -5   4       29.63       27.89      0.98 o
  -5  -5   4        7.10        7.97      0.52 o
  -4  -5   4      287.91      270.36      4.32 o
  -3  -5   4       17.35       18.07      0.97 o
  -2  -5   4       90.90       88.40      1.54 o
  -1  -5   4        0.01       -0.16      0.16 o
   0  -5   4       28.39       30.30      0.75 o
   1  -5   4       90.49       96.42      1.53 o
   2  -5   4      473.16      449.64      4.62 o
   3  -5   4      215.78      220.93      2.81 o
   4  -5   4       83.74       85.21      1.37 o
   5  -5   4       36.66       35.93      1.44 o
   6  -5   4        1.93        1.97      0.41 o
   7  -5   4        0.03       -0.03      0.34 o
   8  -5   4        3.03        2.76      0.35 o
  -9  -4   4        2.17        1.92      1.13 o
  -8  -4   4        1.09        1.46      0.34 o
  -7  -4   4       10.16       10.82      0.64 o
  -6  -4   4        6.83        6.19      0.52 o
  -5  -4   4       10.69       10.50      0.56 o
  -4  -4   4        0.25        1.15      0.28 o
  -3  -4   4      101.44       98.70      2.34 o
  -2  -4   4       70.94       55.06      1.06 o
  -1  -4   4        0.02        0.09      0.15 o
   0  -4   4        6.60        7.36      0.30 o
   1  -4   4      179.24      164.31      2.12 o
   2  -4   4      509.41      505.62      5.41 o
   3  -4   4        1.12        0.75      0.15 o
   4  -4   4      115.05      117.83      1.45 o
   5  -4   4       21.45       23.09      0.99 o
   6  -4   4       36.18       32.94      1.02 o
   7  -4   4       19.16       18.46      0.64 o
   8  -4   4        0.03       -0.04      0.32 o
  -9  -3   4        1.78        2.24      0.64 o
  -8  -3   4        1.26        0.51      0.30 o
  -7  -3   4        0.73        0.61      0.34 o
  -6  -3   4        1.50        1.04      0.25 o
  -5  -3   4        6.22        7.35      0.51 o
  -4  -3   4        2.91        2.92      0.34 o
  -3  -3   4       17.35       26.98      0.83 o
  -2  -3   4      380.72      378.27      6.49 o
  -1  -3   4      118.80      125.28      1.80 o
   0  -3   4      187.05      176.44      2.53 o
   1  -3   4      395.56      437.72      5.02 o
   2  -3   4        2.75        2.09      0.31 o
   3  -3   4        1.90        1.65      0.15 o
   4  -3   4        0.83        1.36      0.16 o
   5  -3   4        1.59        1.83      0.19 o
   6  -3   4       16.59       16.21      0.64 o
   7  -3   4       14.05       12.50      0.60 o
   8  -3   4        0.09        0.17      0.27 o
   9  -3   4        2.82        1.12      0.59 o
  -9  -2   4        0.03       -0.46      0.53 o
  -8  -2   4        0.38        0.10      0.29 o
  -7  -2   4       34.69       28.48      1.01 o
  -6  -2   4        1.54        2.65      0.30 o
  -5  -2   4        0.51        0.55      0.19 o
  -4  -2   4       29.34       27.95      0.62 o
  -3  -2   4      232.29      244.64      3.16 o
  -2  -2   4      435.39      460.70      6.19 o
  -1  -2   4      148.20      168.77      2.95 o
   0  -2   4      190.28      215.07      2.59 o
   1  -2   4      477.66      452.89      4.51 o
   2  -2   4      301.54      320.13      3.26 o
   3  -2   4        0.01       -0.03      0.09 o
   4  -2   4       18.32       19.03      0.40 o
   5  -2   4        2.17        1.97      0.16 o
   6  -2   4        2.03        2.31      0.17 o
   7  -2   4        0.80        0.83      0.21 o
   8  -2   4       20.60       20.75      1.11 o
   9  -2   4        4.63        5.95      0.64 o
  -9  -1   4        0.58        0.72      0.66 o
  -8  -1   4        1.52        1.43      0.36 o
  -7  -1   4       41.12       36.16      0.72 o
  -6  -1   4       12.32        8.45      0.49 o
  -5  -1   4       22.29       26.34      0.58 o
  -4  -1   4        7.48        5.51      0.29 o
  -3  -1   4        4.81        9.32      0.65 o
  -2  -1   4      135.22      151.04      1.91 o
  -1  -1   4      115.79      113.73      1.48 o
   0  -1   4      172.30      188.52      2.11 o
   1  -1   4       40.69       40.15      0.61 o
   2  -1   4      257.61      245.07      2.52 o
   3  -1   4       30.26       36.76      0.73 o
   4  -1   4       12.93       17.23      0.32 o
   5  -1   4        2.47        3.05      0.16 o
   6  -1   4        0.69        1.51      0.21 o
   7  -1   4        5.58        6.22      0.63 o
   8  -1   4       41.58       44.26      1.50 o
   9  -1   4       28.96       28.24      1.71 o
  10  -1   4        2.64        3.66      0.65 o
  -9   0   4       10.35       11.58      0.58 o
  -8   0   4        5.62        4.14      0.67 o
  -7   0   4       29.52       26.58      0.76 o
  -6   0   4        0.85        0.56      0.23 o
  -5   0   4       13.26       14.19      0.47 o
  -4   0   4       38.51       39.70      0.77 o
  -3   0   4        0.49        0.09      0.13 o
  -2   0   4       18.54       18.53      0.50 o
  -1   0   4      133.42      129.42      1.53 o
   0   0   4        1.14        0.80      0.10 o
   1   0   4      280.25      277.00      2.80 o
   2   0   4       13.35       10.32      0.26 o
   3   0   4      269.41      261.63      3.48 o
   4   0   4      157.47      161.52      1.74 o
   5   0   4        0.98        1.27      0.14 o
   6   0   4      140.36      143.49      2.01 o
   7   0   4        4.66        5.57      0.44 o
   8   0   4        0.01        0.52      0.43 o
   9   0   4        7.50        7.77      0.58 o
  10   0   4        1.31        1.87      0.47 o
  -9   1   4       14.67       18.42      0.85 o
  -8   1   4        7.85        8.49      0.66 o
  -7   1   4        1.35        1.83      0.43 o
  -6   1   4        0.00        0.19      0.26 o
  -5   1   4        1.89        2.29      0.24 o
  -4   1   4       11.47       11.03      0.40 o
  -3   1   4        1.24        1.58      0.20 o
  -2   1   4       77.98       71.72      1.43 o
  -1   1   4       26.00       20.78      0.40 o
   0   1   4       78.65       77.99      0.86 o
   1   1   4      598.90      602.77      5.55 o
   2   1   4      134.07      137.04      1.66 o
   3   1   4      157.80      163.80      1.80 o
   4   1   4     1122.53     1198.13     10.94 o
   5   1   4        0.61        1.19      0.15 o
   6   1   4      457.07      467.50      5.69 o
   7   1   4       10.06       11.03      0.75 o
   8   1   4      339.08      346.35      6.86 o
   9   1   4       53.95       57.88      1.92 o
  10   1   4       23.18       23.30      1.10 o
  -8   2   4        0.25        0.32      0.25 o
  -7   2   4        2.47        2.68      0.40 o
  -6   2   4        3.49        3.24      0.39 o
  -5   2   4      237.50      221.82      3.14 o
  -4   2   4        3.51        4.66      0.28 o
  -3   2   4      265.74      243.12      3.86 o
  -2   2   4        0.22        0.74      0.15 o
  -1   2   4       39.41       50.30      0.73 o
   0   2   4      107.07      112.73      1.18 o
   1   2   4      231.54      251.80      2.31 o
   2   2   4     1052.86     1066.93     10.27 o
   3   2   4       12.41       10.61      0.25 o
   4   2   4      913.53      931.26     11.01 o
   5   2   4        7.04        7.12      0.26 o
   6   2   4      131.63      135.26      1.79 o
   7   2   4        1.60        1.66      0.23 o
   8   2   4      253.43      256.33      4.70 o
   9   2   4        0.47        0.25      0.32 o
  10   2   4        3.60        3.54      0.47 o
  -8   3   4        0.03       -0.17      0.29 o
  -7   3   4        0.00       -0.05      0.30 o
  -6   3   4       57.29       53.15      1.37 o
  -5   3   4        7.74        9.47      0.55 o
  -4   3   4        5.21        3.95      0.28 o
  -3   3   4       90.35       77.39      1.17 o
  -2   3   4        0.04        0.08      0.17 o
  -1   3   4        7.72       13.50      0.41 o
   0   3   4       95.44      117.09      1.41 o
   1   3   4      207.94      213.17      2.21 o
   2   3   4       37.39       42.39      0.59 o
   3   3   4      258.79      245.28      2.92 o
   4   3   4      420.85      470.99      5.67 o
   5   3   4       14.28       11.43      0.30 o
   6   3   4        0.25        0.13      0.13 o
   7   3   4       45.25       45.31      1.75 o
   8   3   4        3.35        2.13      0.82 o
   9   3   4        6.75        6.56      1.16 o
  10   3   4        3.34        4.01      1.21 o
  -8   4   4        8.02        8.98      1.09 o
  -7   4   4        3.31        3.62      0.46 o
  -6   4   4       25.18       24.36      0.90 o
  -5   4   4        1.73        2.18      0.40 o
  -4   4   4      369.43      370.69      4.41 o
  -3   4   4      536.72      508.41      6.29 o
  -2   4   4      101.14       93.98      1.47 o
  -1   4   4      316.49      340.60      5.31 o
   0   4   4      103.68      116.46      1.66 o
   1   4   4      369.16      425.53      4.23 o
   2   4   4       38.98       46.28      0.67 o
   3   4   4      140.72      146.67      1.78 o
   4   4   4      223.70      236.71      2.75 o
   5   4   4        0.90        1.91      0.19 o
   6   4   4        9.01        9.63      0.35 o
   7   4   4        5.88        5.43      1.24 o
   8   4   4       13.58       11.89      1.27 o
   9   4   4        0.00       -0.06      0.63 o
  10   4   4        1.96        1.98      0.94 o
  -7   5   4        8.09        9.61      0.60 o
  -6   5   4       23.67       23.98      0.94 o
  -5   5   4       56.41       50.04      1.36 o
  -4   5   4        0.40        0.59      0.31 o
  -3   5   4        2.60        1.68      0.27 o
  -2   5   4        4.28        4.47      0.42 o
  -1   5   4       65.96       67.55      1.07 o
   0   5   4      226.21      260.51      3.12 o
   1   5   4      273.67      292.59      3.21 o
   2   5   4       84.62       84.99      1.40 o
   3   5   4       46.48       41.92      0.61 o
   4   5   4        7.00        6.17      0.23 o
   5   5   4       16.08       17.98      0.41 o
   6   5   4       18.59       18.82      0.47 o
   7   5   4       16.67       16.16      0.47 o
   8   5   4        0.81        0.07      0.55 o
   9   5   4        0.20       -0.07      0.63 o
  10   5   4        1.75        1.78      0.88 o
  -7   6   4        4.10        4.52      0.51 o
  -6   6   4        5.80        4.58      0.50 o
  -5   6   4        0.91        0.11      0.37 o
  -4   6   4      177.19      178.97      2.66 o
  -3   6   4      126.07      117.16      2.07 o
  -2   6   4       74.53       72.13      1.30 o
  -1   6   4       54.50       57.84      1.06 o
   0   6   4       23.28       18.24      0.50 o
   1   6   4       51.15       56.26      1.29 o
   2   6   4       93.56       91.11      1.40 o
   3   6   4       98.03      101.97      1.39 o
   4   6   4       99.35       91.19      1.32 o
   5   6   4       23.22       22.73      0.51 o
   6   6   4       10.38       12.85      0.37 o
   7   6   4       14.99       11.25      0.38 o
   8   6   4        7.37        7.66      0.86 o
   9   6   4        0.37        0.29      0.60 o
  10   6   4        8.78       11.03      1.46 o
  -6   7   4        4.59        5.41      0.69 o
  -5   7   4        0.21       -0.31      0.31 o
  -4   7   4      113.20      105.78      2.05 o
  -3   7   4       61.72       56.14      1.17 o
  -2   7   4        0.37        0.58      0.24 o
  -1   7   4        3.22        0.80      0.24 o
   0   7   4       60.11       60.67      1.08 o
   1   7   4       34.16       34.39      0.77 o
   2   7   4       34.96       32.69      0.80 o
   3   7   4        0.70       -0.16      0.16 o
   4   7   4       41.43       43.93      0.84 o
   5   7   4       32.67       42.71      0.79 o
   6   7   4       23.70       24.76      0.63 o
   7   7   4        9.40        8.31      0.60 o
   8   7   4        1.04        0.97      0.26 o
   9   7   4        0.90        0.91      0.33 o
  -6   8   4        0.11       -0.28      0.40 o
  -5   8   4       11.05       14.03      0.83 o
  -4   8   4        2.67        1.64      0.45 o
  -3   8   4        0.33        0.61      0.32 o
  -2   8   4       14.65       13.75      0.62 o
  -1   8   4       12.64       11.93      1.08 o
   0   8   4       12.91        9.75      0.45 o
   1   8   4        8.94        9.71      0.59 o
   2   8   4       57.19       60.00      1.12 o
   3   8   4       40.50       38.84      0.84 o
   4   8   4        0.85        0.10      0.24 o
   5   8   4       13.46       14.90      0.51 o
   6   8   4       68.14       60.16      1.29 o
   7   8   4       28.14       23.17      0.80 o
   8   8   4       14.74       14.94      0.77 o
   9   8   4        8.77        9.20      0.71 o
  10   8   4        3.39        2.86      0.60 o
  -5   9   4        1.71        1.52      0.61 o
  -4   9   4        6.02        4.35      0.57 o
  -3   9   4        0.72        1.29      0.35 o
  -2   9   4       27.86       30.11      0.94 o
  -1   9   4       89.51       84.86      1.87 o
   0   9   4       18.28       18.31      0.70 o
   1   9   4      370.18      359.45      5.85 o
   2   9   4        3.91        4.25      0.46 o
   3   9   4      421.89      416.26      7.62 o
   4   9   4        0.26        0.04      0.31 o
   5   9   4       21.17       18.47      0.83 o
   6   9   4        5.78        5.32      0.51 o
   7   9   4        0.29        0.56      0.42 o
   8   9   4        9.01        9.93      0.71 o
   9   9   4        0.05       -0.29      0.52 o
  -4  10   4        0.07        0.47      0.51 o
  -3  10   4        1.89        2.21      1.08 o
  -2  10   4        0.14        0.55      0.38 o
  -1  10   4       13.50       12.73      0.91 o
   0  10   4       17.16       18.76      1.12 o
   1  10   4        7.91        6.84      0.78 o
   2  10   4      358.43      367.36      6.91 o
   3  10   4      193.55      190.11      7.57 o
   4  10   4       11.65       13.77      0.95 o
   5  10   4       37.60       42.72      1.70 o
   6  10   4       11.51       12.55      1.27 o
   7  10   4        0.48        0.48      0.63 o
   8  10   4       13.08       14.47      1.32 o
   9  10   4       16.41       18.73      1.41 o
  -3  11   4        1.64        2.33      0.68 o
  -2  11   4       13.75       15.75      1.11 o
  -1  11   4        0.03        0.33      0.46 o
   0  11   4        1.14        1.39      0.51 o
   1  11   4       12.54       10.75      1.07 o
   2  11   4        0.45       -0.35      0.86 o
   3  11   4        2.48        3.24      0.61 o
   4  11   4        4.52        3.68      0.65 o
   5  11   4        0.31       -0.20      0.60 o
   6  11   4        1.08        0.35      0.73 o
   7  11   4        0.64        2.52      0.82 o
   8  11   4        0.14        0.34      0.68 o
  -1  12   4       18.82       24.48      1.65 o
   0  12   4        0.09        0.83      0.95 o
   1  12   4        2.79        2.03      1.04 o
   2  12   4       17.38       17.06      1.86 o
   3  12   4        5.45        4.54      1.18 o
   4  12   4        0.60       -0.05      0.77 o
   5  12   4        0.70        0.30      0.76 o
   6  12   4        1.54        0.88      0.83 o
   7  12   4        0.07        1.17      0.74 o
   1  13   4        6.67        6.84      1.56 o
   2  13   4        4.86        4.05      1.32 o
   3  13   4        0.31       -0.76      0.76 o
   4  13   4        0.68        1.32      0.91 o
   5  13   4        0.47        0.00      0.87 o
  -4 -10   5       20.02       23.44      1.39 o
  -3 -10   5        0.26        0.12      0.49 o
  -2 -10   5        0.68        0.50      0.49 o
  -1 -10   5        0.11        0.88      0.62 o
   0 -10   5        0.03        0.25      0.40 o
   1 -10   5        3.39        3.44      0.48 o
   2 -10   5        0.31        0.11      0.65 o
  -5  -9   5       21.70       24.90      1.61 o
  -4  -9   5       55.34       67.18      1.95 o
  -3  -9   5        1.24        2.16      0.56 o
  -2  -9   5       17.92       22.51      1.12 o
  -1  -9   5        9.35        8.39      0.61 o
   0  -9   5       13.35       13.93      0.68 o
   1  -9   5        1.95        3.23      0.44 o
   2  -9   5        0.05        0.57      0.38 o
   3  -9   5        3.21        4.68      0.62 o
   4  -9   5        0.24        0.23      0.74 o
  -6  -8   5        5.39        4.78      0.60 o
  -5  -8   5        3.42        6.31      0.63 o
  -4  -8   5        4.51        5.62      0.89 o
  -3  -8   5        0.67        1.20      0.44 o
  -2  -8   5        1.87        0.48      0.64 o
  -1  -8   5        0.06        0.05      0.39 o
   0  -8   5        0.08        0.17      0.27 o
   1  -8   5        5.44        4.73      0.45 o
   2  -8   5        4.38        4.86      0.47 o
   3  -8   5        1.51        1.27      0.45 o
   4  -8   5        2.95        2.39      0.53 o
   5  -8   5        0.32       -0.09      0.57 o
  -7  -7   5        1.77        2.09      0.58 o
  -6  -7   5        0.01       -0.33      0.33 o
  -5  -7   5       17.77       17.43      0.86 o
  -4  -7   5        8.99        9.37      0.68 o
  -3  -7   5        5.20        3.68      0.52 o
  -2  -7   5        0.26        0.73      0.32 o
  -1  -7   5       11.25       10.89      0.59 o
   0  -7   5       27.46       29.12      0.92 o
   1  -7   5       59.44       56.72      1.22 o
   2  -7   5        0.76        0.48      0.33 o
   3  -7   5        1.09        1.64      0.41 o
   4  -7   5        0.60        0.01      0.38 o
   5  -7   5        2.18        2.82      0.60 o
   6  -7   5        4.48        4.30      0.84 o
  -7  -6   5        0.68        1.83      0.55 o
  -6  -6   5        3.73        3.83      0.48 o
  -5  -6   5        2.84        2.15      0.42 o
  -4  -6   5       28.75       29.37      1.07 o
  -3  -6   5       18.85       16.12      0.70 o
  -2  -6   5        3.10        2.26      0.39 o
  -1  -6   5       13.86       11.83      0.57 o
   0  -6   5       28.94       27.73      0.85 o
   1  -6   5       33.06       30.95      0.76 o
   2  -6   5      109.17      106.72      1.50 o
   3  -6   5       29.06       31.77      0.82 o
   4  -6   5        2.08        2.35      0.41 o
   5  -6   5       42.59       44.23      1.37 o
   6  -6   5        4.33        4.76      0.58 o
   7  -6   5        3.33        2.83      0.71 o
  -8  -5   5       14.64       20.28      2.23 o
  -7  -5   5        9.21        9.45      0.54 o
  -6  -5   5        0.25       -0.16      0.29 o
  -5  -5   5       21.01       19.77      0.95 o
  -4  -5   5       25.46       23.44      0.94 o
  -3  -5   5        0.77        1.24      0.34 o
  -2  -5   5      257.56      240.91      4.00 o
  -1  -5   5       15.64       14.78      0.54 o
   0  -5   5        2.34        1.80      0.28 o
   1  -5   5       59.07       59.65      1.15 o
   2  -5   5       16.80       19.07      0.55 o
   3  -5   5        0.32       -0.02      0.19 o
   4  -5   5        0.13        0.37      0.27 o
   5  -5   5        7.00        8.54      0.55 o
   6  -5   5       16.08       14.99      0.77 o
   7  -5   5        2.99        2.53      0.44 o
   8  -5   5        0.27        0.23      0.28 o
  -8  -4   5        6.88        7.85      0.68 o
  -7  -4   5        0.07        0.35      0.25 o
  -6  -4   5       43.66       39.82      1.18 o
  -5  -4   5        8.20        7.31      0.54 o
  -4  -4   5      199.32      186.43      3.18 o
  -3  -4   5      365.03      363.75      5.68 o
  -2  -4   5      367.64      367.84      6.57 o
  -1  -4   5        6.88        5.98      0.35 o
   0  -4   5       32.19       35.63      0.86 o
   1  -4   5        3.09        2.88      0.27 o
   2  -4   5      274.45      262.25      3.23 o
   3  -4   5        6.77        6.68      0.31 o
   4  -4   5       40.39       37.41      0.80 o
   5  -4   5       15.04       16.25      0.85 o
   6  -4   5       22.64       20.65      0.95 o
   7  -4   5       11.43       11.20      0.65 o
   8  -4   5        1.39        1.73      0.43 o
  -8  -3   5        0.01       -0.43      0.43 o
  -7  -3   5        5.91        6.74      0.42 o
  -6  -3   5      151.63      138.99      2.50 o
  -5  -3   5       39.66       36.55      1.12 o
  -4  -3   5       44.25       40.94      1.03 o
  -3  -3   5        0.77        1.50      0.28 o
  -2  -3   5        0.24        0.33      0.22 o
  -1  -3   5       83.07       86.63      1.53 o
   0  -3   5       15.44       17.09      0.71 o
   1  -3   5      804.67      837.70     10.08 o
   2  -3   5      254.04      252.03      3.05 o
   3  -3   5        0.05        0.20      0.15 o
   4  -3   5        4.93        6.15      0.29 o
   5  -3   5        0.11        0.13      0.18 o
   6  -3   5        1.70        1.79      0.34 o
   7  -3   5       11.73       10.16      0.45 o
   8  -3   5        0.24       -0.17      0.27 o
   9  -3   5        0.27       -0.44      0.44 o
  -8  -2   5        2.64        1.45      0.45 o
  -7  -2   5        3.32        1.17      0.29 o
  -6  -2   5        2.15        0.35      0.34 o
  -5  -2   5        0.86        1.17      0.30 o
  -4  -2   5        1.57        1.96      0.26 o
  -3  -2   5       74.90       77.34      1.55 o
  -2  -2   5       89.60       94.65      1.78 o
  -1  -2   5       65.86       74.36      1.23 o
   0  -2   5        0.02        0.10      0.14 o
   1  -2   5       54.35       53.96      0.89 o
   2  -2   5       76.10       68.47      1.08 o
   3  -2   5       15.97       14.13      0.40 o
   4  -2   5       34.58       38.39      0.63 o
   5  -2   5        1.54        1.15      0.16 o
   6  -2   5        3.98        4.05      0.26 o
   7  -2   5        0.01        0.13      0.21 o
   8  -2   5        3.16        3.28      0.51 o
   9  -2   5        0.81        0.57      0.51 o
  -8  -1   5       35.27       34.48      1.23 o
  -7  -1   5        0.25        0.21      0.28 o
  -6  -1   5      185.59      169.36      2.94 o
  -5  -1   5       14.19       15.97      0.83 o
  -4  -1   5       72.54       71.26      1.12 o
  -3  -1   5        2.69        1.30      0.21 o
  -2  -1   5       72.77       78.10      1.26 o
  -1  -1   5       23.96       19.81      0.52 o
   0  -1   5       30.06       36.60      0.63 o
   1  -1   5       92.40       99.56      1.19 o
   2  -1   5        4.48        4.73      0.21 o
   3  -1   5       55.46       59.74      0.86 o
   4  -1   5        8.68        6.10      0.23 o
   5  -1   5        7.54        8.67      0.25 o
   6  -1   5       10.30       10.50      0.41 o
   7  -1   5        2.32        2.52      0.41 o
   8  -1   5        8.58        8.84      0.63 o
   9  -1   5       20.06       20.92      1.18 o
  -8   0   5       17.03       21.97      1.04 o
  -7   0   5        3.27        2.77      0.41 o
  -6   0   5       76.79       67.49      1.49 o
  -5   0   5       29.33       30.55      0.90 o
  -4   0   5       14.85       18.20      0.63 o
  -3   0   5      129.90      151.84      1.98 o
  -2   0   5      640.68      640.41      7.77 o
  -1   0   5      221.74      235.39      2.83 o
   0   0   5       44.82       50.11      0.76 o
   1   0   5      401.89      399.27      4.00 o
   2   0   5       54.66       51.55      0.70 o
   3   0   5        0.28        0.13      0.10 o
   4   0   5      106.78      108.30      1.25 o
   5   0   5       12.28       10.69      0.28 o
   6   0   5       52.98       53.11      0.76 o
   7   0   5        6.09        6.54      0.54 o
   8   0   5      132.02      133.81      5.06 o
   9   0   5       24.22       23.65      0.96 o
  10   0   5        0.15        0.00      0.50 o
  -8   1   5        0.27        0.00      0.27 o
  -7   1   5       43.37       45.64      1.18 o
  -6   1   5        2.97        1.77      0.36 o
  -5   1   5       48.43       40.86      1.09 o
  -4   1   5      125.34      132.38      1.95 o
  -3   1   5       21.41       27.18      0.71 o
  -2   1   5      165.03      181.76      2.47 o
  -1   1   5      238.39      257.04      3.10 o
   0   1   5        0.01        0.35      0.13 o
   1   1   5      525.90      517.73      4.84 o
   2   1   5      206.68      226.70      2.35 o
   3   1   5       95.02       99.32      1.37 o
   4   1   5       39.19       45.50      0.62 o
   5   1   5      157.50      162.43      1.89 o
   6   1   5      153.60      158.38      2.32 o
   7   1   5      119.70      121.72      2.23 o
   8   1   5       65.11       61.59      1.98 o
   9   1   5        3.11        2.64      0.56 o
  10   1   5        3.88        3.45      0.95 o
  -8   2   5        3.14        4.78      0.49 o
  -7   2   5       26.72       29.51      0.97 o
  -6   2   5        2.49        1.86      0.37 o
  -5   2   5       64.38       57.54      1.38 o
  -4   2   5      275.05      269.02      3.90 o
  -3   2   5      123.98      116.98      1.92 o
  -2   2   5        0.08        0.17      0.43 o
  -1   2   5      306.93      321.69      3.76 o
   0   2   5      177.80      177.23      2.04 o
   1   2   5      130.78      143.24      1.49 o
   2   2   5       35.39       25.10      0.45 o
   3   2   5      815.11      780.22     11.36 o
   4   2   5        2.37        1.16      0.13 o
   5   2   5       11.85       11.55      0.35 o
   6   2   5       48.44       50.60      0.84 o
   7   2   5        0.56        0.56      0.22 o
   8   2   5        8.84        7.91      0.47 o
   9   2   5        1.93        0.84      0.93 o
  10   2   5       22.08       22.71      1.83 o
  -8   3   5        3.77        5.39      0.50 o
  -7   3   5        0.34        0.60      0.35 o
  -6   3   5        5.62        4.95      0.49 o
  -5   3   5       28.84       28.41      0.95 o
  -4   3   5       12.40       11.06      0.49 o
  -3   3   5       46.51       42.02      0.97 o
  -2   3   5       20.55       22.19      0.65 o
  -1   3   5       98.32       91.24      1.31 o
   0   3   5     1342.99     1419.28     14.48 o
   1   3   5      865.50      945.99      8.70 o
   2   3   5       42.72       42.08      0.59 o
   3   3   5      521.66      495.72      4.88 o
   4   3   5      232.78      229.87      2.37 o
   5   3   5        2.15        1.96      0.18 o
   6   3   5       55.65       55.56      0.93 o
   7   3   5       58.43       57.59      1.18 o
   8   3   5       14.46       16.02      0.52 o
   9   3   5        1.43        1.76      0.81 o
  10   3   5        1.15        1.08      0.91 o
  -7   4   5       29.71       34.58      1.15 o
  -6   4   5       33.88       33.57      1.10 o
  -5   4   5        1.33        0.80      0.38 o
  -4   4   5      355.40      342.59      4.49 o
  -3   4   5        4.64        3.66      0.31 o
  -2   4   5        0.00        0.39      0.23 o
  -1   4   5       11.43       13.67      0.46 o
   0   4   5       23.68       25.45      0.55 o
   1   4   5        5.20        7.66      0.25 o
   2   4   5       25.70       25.73      0.48 o
   3   4   5        0.36        0.09      0.10 o
   4   4   5       12.72       17.14      0.33 o
   5   4   5       88.15       83.31      1.12 o
   6   4   5       37.98       36.80      0.73 o
   7   4   5        3.15        3.53      0.34 o
   8   4   5       16.68       16.21      1.13 o
   9   4   5        3.86        2.82      0.94 o
  10   4   5        0.01       -0.71      0.71 o
  -7   5   5       17.03       19.44      0.91 o
  -6   5   5       43.26       48.57      1.40 o
  -5   5   5        9.88       10.82      0.69 o
  -4   5   5      341.99      342.79      4.55 o
  -3   5   5      228.76      220.65      3.08 o
  -2   5   5      131.01      132.80      2.00 o
  -1   5   5      114.54      128.80      1.92 o
   0   5   5      340.02      364.77      4.26 o
   1   5   5      519.23      543.75      5.73 o
   2   5   5       45.74       49.00      0.73 o
   3   5   5        9.83        5.08      0.21 o
   4   5   5       16.83       14.07      0.43 o
   5   5   5       12.53       13.53      0.38 o
   6   5   5        3.88        2.94      0.23 o
   7   5   5        0.84        0.37      0.21 o
   8   5   5        6.05        4.79      0.80 o
   9   5   5        3.76        2.96      0.93 o
  10   5   5        2.85        2.73      1.03 o
  -6   6   5        0.70        0.06      0.38 o
  -5   6   5        1.93        1.20      0.44 o
  -4   6   5       13.99       11.67      0.86 o
  -3   6   5       80.92       77.08      1.57 o
  -2   6   5        6.77        6.82      0.45 o
  -1   6   5        0.18        0.00      0.21 o
   0   6   5        5.43        6.23      0.35 o
   1   6   5        6.88        6.29      0.31 o
   2   6   5       92.46      104.30      1.58 o
   3   6   5        8.15        8.01      0.33 o
   4   6   5      299.95      307.97      3.59 o
   5   6   5        3.98        3.66      0.23 o
   6   6   5        5.22        6.31      0.31 o
   7   6   5       57.02       51.25      0.96 o
   8   6   5        2.59        2.43      0.23 o
   9   6   5        0.03        0.91      0.68 o
  10   6   5       10.93       12.71      1.51 o
  -6   7   5        2.36        3.75      0.56 o
  -5   7   5       13.43       12.85      0.79 o
  -4   7   5       10.99       11.61      0.71 o
  -3   7   5       44.24       42.12      1.02 o
  -2   7   5        0.19        0.17      0.23 o
  -1   7   5       71.35       73.92      1.32 o
   0   7   5        1.41        1.17      0.20 o
   1   7   5       41.69       41.55      0.98 o
   2   7   5        2.43        2.02      0.28 o
   3   7   5       70.12       69.31      1.25 o
   4   7   5      124.93      120.83      1.64 o
   5   7   5       18.49       18.56      0.49 o
   6   7   5      111.08       95.87      1.61 o
   7   7   5        3.12        2.27      0.30 o
   8   7   5        5.47        4.74      0.34 o
   9   7   5        0.33       -0.12      0.34 o
  -5   8   5        1.29        0.78      0.44 o
  -4   8   5        4.86        4.27      0.56 o
  -3   8   5        2.58        3.09      0.42 o
  -2   8   5       14.52       13.19      0.63 o
  -1   8   5       13.68       11.85      0.56 o
   0   8   5        0.02       -0.19      0.21 o
   1   8   5       54.72       52.70      1.35 o
   2   8   5      131.33      130.17      2.49 o
   3   8   5      779.16      783.00     10.53 o
   4   8   5       52.48       56.79      1.17 o
   5   8   5      200.21      194.28      3.85 o
   6   8   5        2.95        3.27      0.43 o
   7   8   5       20.58       18.48      0.82 o
   8   8   5       21.70       18.87      0.86 o
   9   8   5        0.67        0.61      0.31 o
  10   8   5        5.34        3.68      0.62 o
  -4   9   5        0.24       -0.49      0.57 o
  -3   9   5        0.07       -0.46      0.55 o
  -2   9   5        6.15        7.86      1.01 o
  -1   9   5        0.00       -0.17      0.34 o
   0   9   5        0.26       -0.18      0.35 o
   1   9   5       27.31       23.63      1.10 o
   2   9   5        4.00        1.89      0.41 o
   3   9   5      277.86      284.86      5.49 o
   4   9   5       10.02       10.59      1.25 o
   5   9   5        9.12        9.88      0.65 o
   6   9   5       49.24       47.31      1.70 o
   7   9   5        1.88        1.59      0.45 o
   8   9   5        0.45       -0.34      0.36 o
   9   9   5        0.09        0.01      0.85 o
  -4  10   5        0.36        0.51      0.58 o
  -3  10   5        2.66        3.87      0.70 o
  -2  10   5        0.11       -0.16      0.37 o
  -1  10   5       29.36       28.11      1.12 o
   0  10   5        1.09        1.97      0.54 o
   1  10   5       12.74       11.41      0.67 o
   2  10   5        2.90        1.33      0.51 o
   3  10   5        9.35        8.36      0.81 o
   4  10   5        2.25        2.16      0.56 o
   5  10   5        8.70        6.94      0.77 o
   6  10   5        0.10        0.00      0.44 o
   7  10   5        3.89        3.20      0.81 o
   8  10   5        1.32        2.33      0.73 o
   9  10   5       12.43       13.79      1.24 o
  -2  11   5        4.68        2.75      0.61 o
  -1  11   5        0.06        0.23      0.51 o
   0  11   5        0.87        1.44      0.64 o
   1  11   5        1.25        0.68      0.89 o
   2  11   5        0.14       -0.29      0.66 o
   3  11   5       24.53       25.30      1.46 o
   4  11   5        2.13        1.33      0.55 o
   5  11   5       22.53       22.92      1.29 o
   6  11   5        1.54        2.02      0.63 o
   7  11   5       17.68       16.68      1.50 o
   8  11   5        1.20       -0.22      0.64 o
  -1  12   5        0.56       -0.05      0.54 o
   0  12   5        0.01        0.74      0.96 o
   1  12   5        0.85        0.81      0.91 o
   2  12   5        2.25        0.87      0.94 o
   3  12   5        0.58        1.42      0.89 o
   4  12   5        0.00        0.52      0.78 o
   5  12   5        2.81        3.64      0.81 o
   6  12   5        2.31        2.51      0.97 o
   7  12   5        0.43        0.76      0.73 o
   2  13   5        0.18       -0.83      0.83 o
   3  13   5        0.44        0.08      0.94 o
   4  13   5        1.45        1.37      0.97 o
   5  13   5        5.55        7.64      1.42 o
  -1 -10   6        8.14       10.87      0.81 o
   0 -10   6        3.51        4.17      1.07 o
  -4  -9   6       12.41       11.78      0.88 o
  -3  -9   6        7.51        8.40      0.80 o
  -2  -9   6        2.25        2.45      0.58 o
  -1  -9   6        0.71        0.54      0.44 o
   0  -9   6        2.43        1.85      0.41 o
   1  -9   6        1.42        1.25      0.41 o
   2  -9   6        0.04       -0.23      0.51 o
   3  -9   6        1.12        1.06      0.56 o
  -5  -8   6        0.00        0.08      0.42 o
  -4  -8   6        4.78        5.01      0.66 o
  -3  -8   6       20.88       25.32      1.17 o
  -2  -8   6        2.31        3.17      0.63 o
  -1  -8   6        0.25       -0.18      0.31 o
   0  -8   6        0.02        0.06      0.29 o
   1  -8   6        0.78        1.17      0.35 o
   2  -8   6        7.48        6.90      0.64 o
   3  -8   6        7.58        6.69      0.69 o
   4  -8   6        2.72        3.30      0.64 o
  -6  -7   6        1.60        1.40      0.46 o
  -5  -7   6        6.93        7.05      0.79 o
  -4  -7   6        3.07        4.02      0.57 o
  -3  -7   6       15.08       15.90      0.89 o
  -2  -7   6        1.02        0.72      0.35 o
  -1  -7   6        1.55        0.76      0.34 o
   0  -7   6        9.03        8.28      0.58 o
   1  -7   6       25.70       21.16      0.77 o
   2  -7   6        0.25        0.04      0.29 o
   3  -7   6        3.88        3.99      0.56 o
   4  -7   6        2.91        2.23      0.53 o
   5  -7   6        4.80        3.58      0.67 o
  -7  -6   6        4.39        5.73      0.52 o
  -6  -6   6        4.53        5.27      0.56 o
  -5  -6   6        0.34       -0.14      0.36 o
  -4  -6   6       14.15       15.22      0.84 o
  -3  -6   6       27.39       23.54      1.02 o
  -2  -6   6       14.79       15.33      0.82 o
  -1  -6   6        1.53        1.06      0.33 o
   0  -6   6       26.84       24.66      0.84 o
   1  -6   6        0.69        1.35      0.38 o
   2  -6   6       72.39       68.71      1.39 o
   3  -6   6      162.95      163.77      2.98 o
   4  -6   6       19.93       21.77      0.86 o
   5  -6   6       69.74       70.75      1.83 o
   6  -6   6        2.03        1.88      0.55 o
  -7  -5   6        0.26        0.46      0.35 o
  -6  -5   6       31.26       34.79      1.19 o
  -5  -5   6        6.90        6.64      0.59 o
  -4  -5   6        0.58        0.04      0.32 o
  -3  -5   6       13.62       16.92      0.75 o
  -2  -5   6       43.54       41.45      1.18 o
  -1  -5   6        1.33        0.85      0.32 o
   0  -5   6       94.12       94.71      1.63 o
   1  -5   6       59.81       54.26      1.13 o
   2  -5   6      149.37      144.01      2.23 o
   3  -5   6      144.20      139.62      1.87 o
   4  -5   6        3.55        3.85      0.43 o
   5  -5   6       15.24       16.20      0.80 o
   6  -5   6        5.33        4.49      0.54 o
   7  -5   6        0.72       -0.04      0.67 o
  -7  -4   6        0.40        0.73      0.45 o
  -6  -4   6        1.43        0.99      0.38 o
  -5  -4   6        7.67       10.01      0.65 o
  -4  -4   6       74.35       69.98      1.81 o
  -3  -4   6        0.31        0.53      0.31 o
  -2  -4   6      181.95      167.30      2.99 o
  -1  -4   6      201.23      213.97      3.30 o
   0  -4   6       38.90       38.91      0.98 o
   1  -4   6        9.20        9.22      0.45 o
   2  -4   6        3.83        4.96      0.38 o
   3  -4   6        5.30        4.64      0.37 o
   4  -4   6       20.54       21.48      0.60 o
   5  -4   6       68.97       72.82      1.34 o
   6  -4   6        8.11        8.60      0.64 o
   7  -4   6        3.08        2.99      0.57 o
   8  -4   6        0.03        0.09      0.40 o
  -8  -3   6        0.58        0.52      0.45 o
  -7  -3   6        0.12        0.38      0.30 o
  -6  -3   6       19.86       18.37      0.84 o
  -5  -3   6        0.04        0.87      0.35 o
  -4  -3   6       43.77       41.44      1.29 o
  -3  -3   6        3.76        4.19      0.42 o
  -2  -3   6        6.38        7.75      0.50 o
  -1  -3   6      119.76      121.28      2.05 o
   0  -3   6        1.00        1.90      0.29 o
   1  -3   6       13.32       15.31      0.54 o
   2  -3   6       11.07       11.04      0.46 o
   3  -3   6       96.20      100.48      1.48 o
   4  -3   6       37.57       39.47      0.76 o
   5  -3   6        1.79        1.57      0.29 o
   6  -3   6       10.48       11.00      0.54 o
   7  -3   6        0.03       -0.29      0.29 o
   8  -3   6        2.76        2.60      0.41 o
  -8  -2   6       16.60       22.48      1.13 o
  -7  -2   6        4.00        5.26      0.46 o
  -6  -2   6       36.96       37.30      1.08 o
  -5  -2   6       26.27       20.42      0.78 o
  -4  -2   6        0.10       -0.20      0.24 o
  -3  -2   6       39.51       40.88      1.19 o
  -2  -2   6        1.41        2.72      0.34 o
  -1  -2   6       50.57       46.29      1.02 o
   0  -2   6       40.97       36.45      0.80 o
   1  -2   6      322.59      321.02      4.14 o
   2  -2   6        9.30       11.47      0.40 o
   3  -2   6      286.70      303.39      3.85 o
   4  -2   6        1.00        0.51      0.14 o
   5  -2   6       13.09       14.18      0.42 o
   6  -2   6        3.74        4.16      0.34 o
   7  -2   6        0.04        0.03      0.30 o
   8  -2   6       32.97       37.70      0.89 o
   9  -2   6       34.59       34.91      3.30 o
  -8  -1   6        1.88        3.42      0.36 o
  -7  -1   6        0.70        0.18      0.32 o
  -6  -1   6       23.00       20.74      0.81 o
  -5  -1   6       16.52       13.22      0.72 o
  -4  -1   6       22.10       19.31      0.66 o
  -3  -1   6        0.78        0.34      0.24 o
  -2  -1   6        0.15       -0.14      0.24 o
  -1  -1   6        0.09        0.03      0.20 o
   0  -1   6       20.45       19.52      0.55 o
   1  -1   6       54.07       58.48      0.96 o
   2  -1   6      115.03      112.26      1.53 o
   3  -1   6        0.02        0.74      0.15 o
   4  -1   6       21.48       22.89      0.50 o
   5  -1   6       32.68       34.92      0.56 o
   6  -1   6       14.98       16.17      0.45 o
   7  -1   6       18.83       19.32      0.77 o
   8  -1   6       20.35       21.27      3.07 o
   9  -1   6        0.55        0.17      0.52 o
  -8   0   6        0.10        0.14      0.30 o
  -7   0   6        0.17        0.06      0.33 o
  -6   0   6        6.05        5.83      0.50 o
  -5   0   6        3.79        4.15      0.43 o
  -4   0   6        2.70        1.52      0.29 o
  -3   0   6        6.57        4.57      0.36 o
  -2   0   6        0.65        1.63      0.26 o
  -1   0   6        0.03        0.35      0.24 o
   0   0   6      281.26      280.84      3.15 o
   1   0   6       65.36       58.82      0.83 o
   2   0   6       57.76       54.57      0.78 o
   3   0   6        1.36        0.63      0.14 o
   4   0   6      102.21      101.00      1.28 o
   5   0   6       80.95       84.75      1.04 o
   6   0   6        0.02       -0.12      0.20 o
   7   0   6        4.37        4.42      0.56 o
   8   0   6        1.15        0.47      0.88 o
   9   0   6       34.30       37.46      1.64 o
  10   0   6        3.03        3.16      0.54 o
  -8   1   6        0.24        0.19      0.33 o
  -7   1   6       12.48       11.37      0.66 o
  -6   1   6        5.30        5.76      0.49 o
  -5   1   6       35.17       33.83      1.03 o
  -4   1   6       24.56       23.87      0.75 o
  -3   1   6        2.90        3.52      0.44 o
  -2   1   6        0.39        0.96      0.49 o
  -1   1   6        7.79       15.61      0.51 o
   0   1   6      273.44      294.81      3.50 o
   1   1   6      239.57      243.89      2.58 o
   2   1   6       13.33       10.91      0.30 o
   3   1   6        4.72        2.89      0.18 o
   4   1   6       29.58       33.37      0.54 o
   5   1   6        1.03        1.05      0.15 o
   6   1   6       37.93       35.85      0.71 o
   7   1   6        0.00       -0.28      0.28 o
   8   1   6        7.38        7.35      0.59 o
   9   1   6       28.93       30.38      1.37 o
  10   1   6        8.30        7.58      0.93 o
  -7   2   6       33.73       39.44      1.20 o
  -6   2   6        0.62        1.02      0.37 o
  -5   2   6       30.84       32.93      1.04 o
  -4   2   6        1.23       -0.17      0.29 o
  -3   2   6      149.59      133.57      2.22 o
  -2   2   6       80.30       72.80      1.37 o
  -1   2   6        4.88        3.40      0.28 o
   0   2   6       33.79       48.20      0.84 o
   1   2   6      198.29      192.24      2.53 o
   2   2   6      201.37      203.09      2.06 o
   3   2   6      245.37      237.38      2.65 o
   4   2   6       50.17       48.78      0.78 o
   5   2   6      327.02      338.94      3.92 o
   6   2   6       31.42       29.00      0.70 o
   7   2   6        0.73        0.45      0.31 o
   8   2   6       76.05       73.43      2.15 o
   9   2   6        0.42        0.71      0.42 o
  10   2   6       52.35       56.65      1.87 o
  -7   3   6        6.28        7.41      0.62 o
  -6   3   6        0.16        0.09      0.34 o
  -5   3   6       69.72       69.86      1.65 o
  -4   3   6       45.56       42.10      1.09 o
  -3   3   6     1305.17     1285.74     16.76 o
  -2   3   6       25.45       21.56      0.68 o
  -1   3   6      180.56      180.93      2.51 o
   0   3   6        0.14        0.54      0.16 o
   1   3   6       49.78       54.67      0.77 o
   2   3   6        0.15        0.89      0.27 o
   3   3   6       18.69       20.04      0.41 o
   4   3   6      286.15      309.13      3.57 o
   5   3   6       14.04       15.23      0.45 o
   6   3   6       31.07       29.27      0.69 o
   7   3   6       35.35       37.87      0.95 o
   8   3   6       30.31       27.96      0.80 o
   9   3   6       13.24       12.88      0.72 o
  10   3   6       29.44       30.15      2.47 o
  -7   4   6        1.22        1.63      0.47 o
  -6   4   6        7.11        8.01      0.63 o
  -5   4   6        0.05       -0.20      0.34 o
  -4   4   6      361.03      359.78      5.20 o
  -3   4   6       16.43       18.06      0.68 o
  -2   4   6      164.03      155.36      2.28 o
  -1   4   6       12.97       12.30      0.58 o
   0   4   6       12.11       13.60      0.77 o
   1   4   6        0.00        0.08      0.24 o
   2   4   6        6.97        7.54      0.24 o
   3   4   6      415.97      448.76      4.27 o
   4   4   6       57.05       53.92      0.73 o
   5   4   6      168.34      170.13      2.09 o
   6   4   6        1.80        2.47      0.26 o
   7   4   6       51.50       48.87      1.36 o
   8   4   6        0.06       -0.01      0.20 o
   9   4   6        3.52        3.16      0.96 o
  10   4   6        2.23        2.26      0.93 o
  -7   5   6        3.07        2.64      0.60 o
  -6   5   6        6.21        6.43      0.62 o
  -5   5   6        0.18       -0.35      0.35 o
  -4   5   6        0.14       -0.27      0.27 o
  -3   5   6       86.91       86.26      1.55 o
  -2   5   6        4.15        3.34      0.32 o
  -1   5   6       44.93       43.02      1.08 o
   0   5   6       38.13       35.31      0.72 o
   1   5   6      136.93      126.39      1.59 o
   2   5   6        3.36        3.16      0.20 o
   3   5   6      139.79      139.29      1.57 o
   4   5   6       63.91       61.12      0.87 o
   5   5   6        3.56        3.66      0.20 o
   6   5   6       13.48       13.65      0.44 o
   7   5   6       12.51        9.61      0.45 o
   8   5   6       18.50       17.91      1.01 o
   9   5   6        3.20        2.66      0.88 o
  10   5   6        0.05        0.76      0.77 o
  -6   6   6        7.41        7.97      0.79 o
  -5   6   6        0.00        0.11      0.46 o
  -4   6   6        2.60        2.65      0.47 o
  -3   6   6        9.45        8.92      0.55 o
  -2   6   6       31.18       30.06      0.89 o
  -1   6   6       28.98       28.18      0.83 o
   0   6   6      150.17      143.34      2.11 o
   1   6   6       24.48       27.82      0.56 o
   2   6   6       23.66       23.35      0.57 o
   3   6   6      367.30      364.96      4.27 o
   4   6   6      181.66      176.55      1.95 o
   5   6   6       14.27       12.89      0.35 o
   6   6   6        0.00       -0.01      0.19 o
   7   6   6        9.18        7.89      0.42 o
   8   6   6        0.00        0.24      0.55 o
   9   6   6        0.22        1.05      0.70 o
  -5   7   6        1.78        3.37      0.73 o
  -4   7   6        2.31        2.41      0.55 o
  -3   7   6        4.86        2.21      0.63 o
  -2   7   6       17.34       17.29      1.17 o
  -1   7   6       53.92       47.44      1.31 o
   0   7   6        7.03        6.23      0.53 o
   1   7   6       60.66       56.53      1.12 o
   2   7   6        7.45        8.05      0.40 o
   3   7   6      177.88      176.31      2.48 o
   4   7   6       78.89       82.13      1.45 o
   5   7   6       98.98      100.02      1.84 o
   6   7   6        4.75        5.69      0.42 o
   7   7   6      112.97      106.11      1.99 o
   8   7   6       18.36       14.67      0.65 o
   9   7   6        0.07        0.10      0.33 o
  10   7   6        0.67       -0.07      0.40 o
  -5   8   6        3.26        4.04      0.84 o
  -4   8   6        2.72        2.87      0.52 o
  -3   8   6       15.95       13.01      0.67 o
  -2   8   6       31.05       27.39      0.90 o
  -1   8   6      113.09      104.32      1.94 o
   0   8   6       33.57       30.13      0.83 o
   1   8   6       42.32       41.59      1.21 o
   2   8   6      117.88      109.54      2.55 o
   3   8   6       15.96       14.32      0.61 o
   4   8   6       78.86       79.11      1.67 o
   5   8   6       38.97       40.46      1.25 o
   6   8   6        0.64        0.51      0.33 o
   7   8   6       26.36       23.90      0.92 o
   8   8   6        6.27        4.08      0.44 o
   9   8   6        5.20        5.82      0.48 o
  -4   9   6        5.71        8.70      0.90 o
  -3   9   6        0.00       -0.18      0.64 o
  -2   9   6        1.93        1.13      0.43 o
  -1   9   6       16.25       16.32      0.85 o
   0   9   6        9.38       10.68      0.77 o
   1   9   6        6.12        6.33      0.57 o
   2   9   6       16.86       17.13      0.93 o
   3   9   6       54.83       59.02      2.65 o
   4   9   6       19.70       20.43      1.16 o
   5   9   6       19.59       15.24      2.03 o
   6   9   6        1.09        1.00      0.42 o
   7   9   6        2.67        2.37      0.43 o
   8   9   6        8.33        9.10      0.62 o
   9   9   6        0.04        0.21      0.38 o
  -3  10   6        0.61        0.82      0.87 o
  -2  10   6       21.28       21.65      1.06 o
  -1  10   6        7.71        8.04      0.71 o
   0  10   6        2.93        4.61      0.57 o
   1  10   6       34.82       34.83      1.71 o
   2  10   6       25.97       25.01      1.30 o
   3  10   6       77.46       78.69      2.55 o
   4  10   6        0.07       -0.41      0.43 o
   5  10   6       73.54       75.97      2.51 o
   6  10   6        0.57       -0.41      0.41 o
   7  10   6       23.31       27.81      1.44 o
   8  10   6        3.68        4.81      0.69 o
  -2  11   6        0.02        0.27      0.54 o
  -1  11   6       16.96       18.77      1.10 o
   0  11   6        5.72        5.48      0.73 o
   1  11   6        7.53        6.75      1.31 o
   2  11   6       24.82       26.87      2.16 o
   3  11   6        5.84        5.99      0.95 o
   4  11   6       19.34       21.25      1.26 o
   5  11   6        8.64        8.15      1.33 o
   6  11   6        3.15        4.04      0.71 o
   7  11   6        4.55        5.92      0.79 o
   8  11   6        0.03        0.40      0.62 o
   0  12   6        5.06        6.48      1.31 o
   1  12   6        0.31        0.48      1.02 o
   2  12   6        6.85       10.19      1.56 o
   3  12   6        5.46        6.62      1.34 o
   4  12   6        1.59        3.07      0.98 o
   5  12   6        6.46        8.97      0.94 o
   6  12   6        7.49        9.05      1.45 o
   3  13   6        2.84        4.44      1.24 o
   4  13   6        0.75        0.96      0.94 o
  -2  -9   7        0.88        1.30      0.53 o
  -1  -9   7        2.21        3.51      0.59 o
   0  -9   7        0.04        0.39      0.44 o
   1  -9   7        1.53        2.61      0.58 o
  -4  -8   7        7.37        7.23      0.77 o
  -3  -8   7        0.35        0.30      0.44 o
  -2  -8   7        7.80       11.02      0.87 o
  -1  -8   7        0.78        0.77      0.47 o
   0  -8   7        5.50        5.97      0.53 o
   1  -8   7        1.68        1.33      0.39 o
   2  -8   7        7.84        8.71      0.74 o
   3  -8   7        3.46        1.00      0.62 o
  -5  -7   7        0.02       -0.18      0.40 o
  -4  -7   7        0.70        0.57      0.44 o
  -3  -7   7        1.27        1.81      0.52 o
  -2  -7   7        0.53        1.13      0.47 o
  -1  -7   7        1.00        1.33      0.39 o
   0  -7   7        0.39       -0.08      0.33 o
   1  -7   7        0.04       -0.34      0.34 o
   2  -7   7       12.10       10.59      0.68 o
   3  -7   7       53.30       49.27      1.53 o
   4  -7   7        1.05        1.01      0.48 o
   5  -7   7        2.64        3.14      0.77 o
  -6  -6   7        9.36       13.36      0.85 o
  -5  -6   7        7.86        8.19      0.96 o
  -4  -6   7        1.05        1.12      0.56 o
  -3  -6   7        0.18       -0.05      0.37 o
  -2  -6   7        0.32        0.38      0.34 o
  -1  -6   7       18.71       14.95      0.71 o
   0  -6   7       20.96       23.73      1.04 o
   1  -6   7        2.33        1.98      0.41 o
   2  -6   7       46.52       48.71      1.17 o
   3  -6   7        4.86        4.75      0.58 o
   4  -6   7        0.03        0.41      0.41 o
   5  -6   7        7.21        8.03      0.81 o
   6  -6   7        0.25        0.10      0.56 o
  -6  -5   7        0.46        1.03      0.57 o
  -5  -5   7        3.93        3.11      0.54 o
  -4  -5   7        0.70        1.04      0.43 o
  -3  -5   7        0.38       -0.30      0.36 o
  -2  -5   7       57.99       55.90      1.46 o
  -1  -5   7       35.26       28.94      0.92 o
   0  -5   7       29.16       25.94      0.88 o
   1  -5   7       48.78       48.86      1.23 o
   2  -5   7        5.40        5.30      0.45 o
   3  -5   7       34.97       34.78      0.95 o
   4  -5   7        4.04        2.70      0.42 o
   5  -5   7       35.24       34.85      1.24 o
   6  -5   7        0.00       -0.26      0.39 o
   7  -5   7       10.72       10.10      0.83 o
  -7  -4   7        0.26        0.38      0.49 o
  -6  -4   7        0.13        1.70      0.53 o
  -5  -4   7       56.48       56.03      1.99 o
  -4  -4   7       14.72       15.07      0.84 o
  -3  -4   7        8.95       10.46      0.63 o
  -2  -4   7       58.05       54.87      1.42 o
  -1  -4   7        1.22        0.83      0.34 o
   0  -4   7       79.66       72.90      1.52 o
   1  -4   7        3.31        3.62      0.41 o
   2  -4   7        1.56        1.76      0.34 o
   3  -4   7       23.52       20.69      1.09 o
   4  -4   7       18.00       17.78      0.69 o
   5  -4   7       13.07       13.56      0.73 o
   6  -4   7        0.57        0.09      0.50 o
   7  -4   7        5.77        6.00      0.76 o
  -7  -3   7        0.97        0.88      0.40 o
  -6  -3   7       10.09        9.72      0.69 o
  -5  -3   7        0.09       -0.34      0.34 o
  -4  -3   7       10.08        7.45      0.62 o
  -3  -3   7        9.55        8.32      0.56 o
  -2  -3   7      245.60      227.99      3.89 o
  -1  -3   7       30.58       34.28      0.95 o
   0  -3   7       67.93       64.00      1.36 o
   1  -3   7        0.43        0.58      0.23 o
   2  -3   7       49.00       51.73      1.08 o
   3  -3   7        0.45        0.77      0.28 o
   4  -3   7        0.82        1.22      0.27 o
   5  -3   7       19.32       20.59      0.82 o
   6  -3   7       41.86       44.01      1.24 o
   7  -3   7        6.96        6.74      0.56 o
   8  -3   7       14.48       15.79      0.82 o
  -7  -2   7        2.12        1.12      0.37 o
  -6  -2   7        0.34       -0.23      0.31 o
  -5  -2   7       25.86       24.74      1.04 o
  -4  -2   7        6.87        5.09      0.77 o
  -3  -2   7       17.47       19.48      0.78 o
  -2  -2   7        2.42        2.45      0.38 o
  -1  -2   7       79.13       73.78      1.61 o
   0  -2   7        0.01        0.18      0.23 o
   1  -2   7        3.41        3.40      0.32 o
   2  -2   7       62.43       66.11      1.21 o
   3  -2   7       86.71       93.12      1.41 o
   4  -2   7       31.58       33.26      0.88 o
   5  -2   7        1.88        1.86      0.45 o
   6  -2   7       12.56       11.79      0.61 o
   7  -2   7        0.39        0.66      0.33 o
   8  -2   7        6.12        6.15      0.52 o
  -7  -1   7        0.00        0.38      0.36 o
  -6  -1   7        3.34        2.93      0.44 o
  -5  -1   7        6.63        5.77      0.52 o
  -4  -1   7        4.87        4.03      0.46 o
  -3  -1   7        0.29       -0.27      0.27 o
  -2  -1   7      108.00      104.01      2.06 o
  -1  -1   7        1.83        1.90      0.50 o
   0  -1   7       14.10       12.17      0.53 o
   1  -1   7       28.16       26.18      0.64 o
   2  -1   7       75.39       79.84      1.24 o
   3  -1   7       22.59       22.21      0.56 o
   4  -1   7       15.39       16.62      0.52 o
   5  -1   7        7.44        9.01      0.36 o
   6  -1   7        1.02        1.31      0.23 o
   7  -1   7        2.28        2.73      0.30 o
   8  -1   7        1.29        1.61      0.49 o
   9  -1   7       26.81       33.75      2.13 o
  -7   0   7        1.41        0.55      0.38 o
  -6   0   7       14.89       12.65      0.69 o
  -5   0   7        0.08       -0.19      0.31 o
  -4   0   7      125.17      113.73      2.02 o
  -3   0   7       42.75       41.84      1.05 o
  -2   0   7       59.20       55.23      1.34 o
  -1   0   7       12.37       11.20      0.56 o
   0   0   7        5.72        3.64      0.32 o
   1   0   7       29.80       30.74      0.68 o
   2   0   7        5.67        4.89      0.29 o
   3   0   7       22.27       19.34      0.47 o
   4   0   7       17.37       14.97      0.45 o
   5   0   7        1.01        1.21      0.21 o
   6   0   7       56.02       55.38      1.12 o
   7   0   7        0.11        0.27      0.21 o
   8   0   7       13.35       11.64      0.76 o
   9   0   7        2.17        1.70      0.57 o
  -7   1   7        0.32       -0.50      0.50 o
  -6   1   7        0.45        0.21      0.37 o
  -5   1   7        1.29        0.77      0.37 o
  -4   1   7       53.60       49.32      1.17 o
  -3   1   7      377.21      370.60      5.28 o
  -2   1   7      301.19      306.30      4.41 o
  -1   1   7       96.50       99.09      1.74 o
   0   1   7      553.84      563.99      8.54 o
   1   1   7      182.03      186.77      2.24 o
   2   1   7      231.67      242.66      2.60 o
   3   1   7        7.81        9.85      0.41 o
   4   1   7        3.38        3.97      0.23 o
   5   1   7       59.85       65.35      0.95 o
   6   1   7        3.39        4.50      0.29 o
   7   1   7       20.56       18.69      0.87 o
   8   1   7        7.68        7.16      0.61 o
   9   1   7        1.72        1.60      0.86 o
  10   1   7        1.72        2.71      0.70 o
  -7   2   7        2.32        1.72      0.46 o
  -6   2   7        0.03       -0.33      0.33 o
  -5   2   7       35.54       37.39      1.25 o
  -4   2   7       24.16       22.74      0.80 o
  -3   2   7      337.58      324.36      4.71 o
  -2   2   7       85.26       82.60      1.57 o
  -1   2   7      302.66      285.45      4.12 o
   0   2   7        0.71        0.83      0.23 o
   1   2   7      385.38      420.77      4.57 o
   2   2   7      119.18      123.53      1.40 o
   3   2   7        4.61        4.11      0.26 o
   4   2   7      120.85      124.06      1.45 o
   5   2   7        8.89        8.50      0.43 o
   6   2   7        0.67        0.38      0.14 o
   7   2   7        0.93        0.21      0.31 o
   8   2   7       17.46       14.38      0.78 o
   9   2   7        0.02       -0.09      0.34 o
  10   2   7       11.49       11.77      1.02 o
  -7   3   7        1.29        2.04      0.50 o
  -6   3   7       31.53       40.14      1.55 o
  -5   3   7        1.05        0.92      0.39 o
  -4   3   7       11.07       10.30      0.71 o
  -3   3   7        2.46        1.50      0.37 o
  -2   3   7        2.35        1.61      0.32 o
  -1   3   7        0.04       -0.19      0.19 o
   0   3   7       51.25       53.39      1.02 o
   1   3   7       42.11       42.27      0.79 o
   2   3   7       17.26       24.71      0.51 o
   3   3   7        1.39        0.84      0.16 o
   4   3   7        0.68        0.98      0.24 o
   5   3   7        1.36        0.70      0.17 o
   6   3   7       11.63       11.99      0.56 o
   7   3   7        0.00        0.02      0.28 o
   8   3   7        0.24       -0.12      0.31 o
   9   3   7        0.64        0.44      0.34 o
  10   3   7       20.53       22.71      1.04 o
  -6   4   7        6.05        6.84      0.64 o
  -5   4   7        0.03       -0.15      0.36 o
  -4   4   7        6.05        5.35      0.55 o
  -3   4   7       45.56       48.68      1.20 o
  -2   4   7      270.35      252.77      3.80 o
  -1   4   7        1.66        0.97      0.26 o
   0   4   7        4.58        5.68      0.32 o
   1   4   7        0.20        0.26      0.15 o
   2   4   7      109.63      108.81      1.34 o
   3   4   7      146.42      149.88      1.82 o
   4   4   7      205.74      209.54      2.26 o
   5   4   7       95.08       88.30      1.04 o
   6   4   7       32.21       31.49      0.88 o
   7   4   7        0.03       -0.14      0.27 o
   8   4   7        9.41        9.35      0.97 o
   9   4   7       13.90       13.69      0.71 o
  10   4   7        1.36       -0.39      0.87 o
  -6   5   7        5.77        7.24      0.78 o
  -5   5   7        7.50        8.79      1.33 o
  -4   5   7       47.42       48.13      1.41 o
  -3   5   7       17.55       16.59      0.71 o
  -2   5   7      259.20      256.94      3.57 o
  -1   5   7        0.18       -0.15      0.20 o
   0   5   7      106.21      103.60      1.54 o
   1   5   7       14.94       13.59      0.40 o
   2   5   7       29.28       36.04      0.66 o
   3   5   7      141.79      152.15      1.74 o
   4   5   7      127.56      128.85      1.43 o
   5   5   7        2.81        2.72      0.22 o
   6   5   7       14.16       14.54      1.01 o
   7   5   7        6.81        6.64      0.50 o
   8   5   7       66.53       61.68      1.63 o
   9   5   7        1.35        0.50      0.36 o
  10   5   7        0.50       -0.42      0.71 o
  -6   6   7        0.01       -0.36      0.45 o
  -5   6   7        6.30        5.95      1.00 o
  -4   6   7       13.76       13.24      0.91 o
  -3   6   7       42.14       40.16      1.12 o
  -2   6   7       13.36       10.30      0.58 o
  -1   6   7       84.10       76.26      1.53 o
   0   6   7       33.32       38.60      0.88 o
   1   6   7       57.45       61.66      0.97 o
   2   6   7       50.85       48.53      0.97 o
   3   6   7      175.02      174.96      2.25 o
   4   6   7        7.75        8.09      0.34 o
   5   6   7       77.03       75.13      1.33 o
   6   6   7        8.78        7.84      0.39 o
   7   6   7       56.65       51.95      1.20 o
   8   6   7        0.26        0.69      0.26 o
   9   6   7        1.90        2.63      0.41 o
  -5   7   7        0.00        0.57      0.53 o
  -4   7   7        3.39        4.68      0.69 o
  -3   7   7        4.23        2.88      0.43 o
  -2   7   7        0.13       -0.17      0.33 o
  -1   7   7       86.22       77.54      2.13 o
   0   7   7       34.89       31.63      0.89 o
   1   7   7       33.31       31.18      0.81 o
   2   7   7       23.67       21.27      1.10 o
   3   7   7      253.87      247.69      3.66 o
   4   7   7      360.27      368.05      4.72 o
   5   7   7        1.03        1.14      0.25 o
   6   7   7       44.44       46.90      1.11 o
   7   7   7        0.45        0.64      0.35 o
   8   7   7        3.49        3.26      0.42 o
   9   7   7        0.07        0.31      0.27 o
  10   7   7        0.12       -0.19      0.49 o
  -4   8   7       16.35       18.32      1.15 o
  -3   8   7        4.46        4.31      0.70 o
  -2   8   7        0.63        0.72      0.40 o
  -1   8   7       18.11       16.43      1.14 o
   0   8   7       17.25       14.43      0.61 o
   1   8   7       57.42       53.91      1.44 o
   2   8   7       12.04       11.52      0.66 o
   3   8   7      149.03      149.98      3.21 o
   4   8   7       30.09       29.44      1.12 o
   5   8   7        1.83        1.25      0.32 o
   6   8   7       24.55       23.48      0.97 o
   7   8   7        7.62        8.30      0.92 o
   8   8   7       15.75       18.90      1.29 o
   9   8   7        3.47        2.00      0.39 o
  -4   9   7        0.13       -0.41      0.89 o
  -3   9   7        4.96        4.65      1.04 o
  -2   9   7        3.37        2.25      0.62 o
  -1   9   7        1.66        0.95      0.41 o
   0   9   7       63.94       58.98      1.61 o
   1   9   7        1.74        1.45      0.41 o
   2   9   7        0.02       -0.35      0.35 o
   3   9   7       30.97       28.79      1.44 o
   4   9   7        1.95        2.50      0.58 o
   5   9   7       94.85       98.55      2.98 o
   6   9   7        0.68        0.48      0.46 o
   7   9   7       30.29       28.80      1.12 o
   8   9   7        0.12        0.14      0.37 o
   9   9   7        1.15        0.40      0.36 o
  -3  10   7        0.78        1.48      0.61 o
  -2  10   7        1.28        1.07      0.50 o
  -1  10   7        2.67        1.20      0.48 o
   0  10   7        1.50        2.65      0.51 o
   1  10   7        0.00       -0.29      0.90 o
   2  10   7        7.49        7.76      0.90 o
   3  10   7       27.27       27.26      1.15 o
   4  10   7       28.35       27.41      1.42 o
   5  10   7       29.87       32.54      1.56 o
   6  10   7        0.22        0.27      0.46 o
   7  10   7        0.02       -0.44      0.44 o
   8  10   7        0.85        0.63      1.00 o
  -1  11   7        1.56        0.38      0.87 o
   0  11   7        9.05        9.13      1.08 o
   1  11   7        7.47        8.55      1.02 o
   2  11   7        0.49        0.57      0.65 o
   3  11   7       20.91       20.61      1.85 o
   4  11   7        0.25        0.03      0.51 o
   5  11   7       15.38       16.46      1.18 o
   6  11   7        1.88        1.63      0.65 o
   7  11   7       10.09       10.85      1.02 o
   0  12   7        0.43        1.07      0.75 o
   1  12   7        0.34        1.84      0.88 o
   2  12   7        0.66        0.94      0.93 o
   3  12   7        4.69        3.32      1.21 o
   4  12   7        1.33        0.59      1.27 o
   5  12   7        3.03        3.73      1.17 o
   6  12   7       10.46       14.31      1.18 o
  -2  -8   8        0.54       -0.13      0.48 o
  -1  -8   8        0.61       -0.44      0.44 o
   0  -8   8        4.48        3.22      0.64 o
   1  -8   8        0.44        0.62      0.45 o
   2  -8   8       15.14       16.93      1.15 o
  -4  -7   8        0.29       -0.38      0.66 o
  -3  -7   8        3.27        2.27      0.73 o
  -2  -7   8        3.33        2.53      0.59 o
  -1  -7   8       30.37       33.60      1.25 o
   0  -7   8        4.36        5.19      0.57 o
   1  -7   8        4.84        4.07      0.57 o
   2  -7   8        0.05       -0.40      0.40 o
   3  -7   8        8.40        7.72      0.81 o
   4  -7   8        9.35        7.72      2.23 o
  -5  -6   8        7.02        6.69      0.72 o
  -4  -6   8        0.07       -0.04      0.93 o
  -3  -6   8        0.32        0.40      0.47 o
  -2  -6   8        0.23       -0.34      0.40 o
  -1  -6   8        7.09        8.04      0.60 o
   0  -6   8        0.51       -0.22      0.35 o
   1  -6   8        0.05       -0.37      0.37 o
   2  -6   8       11.31        9.66      0.85 o
   3  -6   8       12.97       12.16      0.90 o
   4  -6   8       15.46       13.67      1.03 o
   5  -6   8        0.65        0.80      0.90 o
  -5  -5   8        0.43        0.95      0.64 o
  -4  -5   8        8.69        9.39      0.79 o
  -3  -5   8        1.37        1.18      0.46 o
  -2  -5   8        3.05        3.34      0.50 o
  -1  -5   8        0.51       -0.29      0.40 o
   0  -5   8        0.80       -0.17      0.42 o
   1  -5   8        1.95        0.93      0.37 o
   2  -5   8       17.14       17.52      1.04 o
   3  -5   8        5.58        5.76      0.65 o
   4  -5   8        5.59        6.74      0.63 o
   5  -5   8       11.13       10.68      0.97 o
   6  -5   8        3.43        2.15      0.66 o
  -6  -4   8        0.65        1.32      0.59 o
  -5  -4   8        4.74        5.98      0.67 o
  -4  -4   8        2.24        2.59      0.53 o
  -3  -4   8        1.45        1.50      0.47 o
  -2  -4   8        0.56        0.68      0.39 o
  -1  -4   8       51.34       57.05      1.37 o
   0  -4   8        2.46        1.17      0.38 o
   1  -4   8        4.45        4.13      0.47 o
   2  -4   8       23.69       22.49      1.14 o
   3  -4   8        0.02       -0.06      0.37 o
   4  -4   8       10.59       10.07      0.57 o
   5  -4   8       17.39       18.54      0.89 o
   6  -4   8        3.09        4.07      0.68 o
   7  -4   8        0.21        0.45      0.46 o
  -6  -3   8        0.55        1.01      0.44 o
  -5  -3   8       29.46       31.64      1.26 o
  -4  -3   8        5.51        5.62      0.90 o
  -3  -3   8       12.26       14.23      0.87 o
  -2  -3   8       94.29       92.98      2.03 o
  -1  -3   8       12.29       11.38      0.67 o
   0  -3   8      195.80      196.95      3.19 o
   1  -3   8        4.37        4.71      0.56 o
   2  -3   8        0.58        0.23      0.33 o
   3  -3   8        0.72        1.15      0.33 o
   4  -3   8        1.24        0.75      0.42 o
   5  -3   8        2.42        1.98      0.41 o
   6  -3   8        3.76        4.20      0.51 o
   7  -3   8       14.34       14.43      0.85 o
  -6  -2   8        0.86        0.29      0.44 o
  -5  -2   8        7.93        8.03      0.71 o
  -4  -2   8       16.36       18.18      1.02 o
  -3  -2   8        2.83        1.65      0.40 o
  -2  -2   8        3.71        3.03      0.46 o
  -1  -2   8       51.26       54.23      1.40 o
   0  -2   8        8.98        8.17      0.52 o
   1  -2   8        2.83        2.05      0.31 o
   2  -2   8        1.42        1.34      0.33 o
   3  -2   8       16.35       18.01      0.74 o
   4  -2   8        8.70        9.69      0.70 o
   5  -2   8       22.85       23.17      0.87 o
   6  -2   8        0.17        0.04      0.32 o
   7  -2   8        0.01       -0.08      0.35 o
   8  -2   8        0.70        0.19      0.39 o
  -6  -1   8        3.19        5.09      0.56 o
  -5  -1   8        3.74        2.67      0.47 o
  -4  -1   8        4.60        5.15      0.78 o
  -3  -1   8       48.49       46.26      1.30 o
  -2  -1   8       17.17       15.94      0.76 o
  -1  -1   8       75.27       76.34      1.71 o
   0  -1   8        0.93        0.83      0.37 o
   1  -1   8       17.96       15.91      0.61 o
   2  -1   8       15.90       13.81      0.55 o
   3  -1   8       48.35       51.33      1.22 o
   4  -1   8        0.00       -0.27      0.27 o
   5  -1   8       88.04       89.73      2.25 o
   6  -1   8       36.50       38.39      1.11 o
   7  -1   8        0.49        0.38      0.31 o
   8  -1   8        1.72        1.76      0.32 o
  -6   0   8        0.77        0.51      0.39 o
  -5   0   8       10.10        7.61      0.62 o
  -4   0   8       24.32       21.84      1.02 o
  -3   0   8       64.25       56.31      1.30 o
  -2   0   8       19.24       18.76      1.01 o
  -1   0   8        0.57        0.63      0.32 o
   0   0   8        0.14        0.36      0.26 o
   1   0   8       91.65       91.21      1.43 o
   2   0   8       97.55       98.81      1.98 o
   3   0   8        2.24        2.21      0.26 o
   4   0   8        0.86        0.39      0.23 o
   5   0   8        0.04       -0.02      0.23 o
   6   0   8        6.47        5.73      0.35 o
   7   0   8        2.17        2.21      0.31 o
   8   0   8        0.83        0.06      0.40 o
   9   0   8        0.05        0.21      0.51 o
  -6   1   8        4.69        6.31      0.61 o
  -5   1   8        3.17        3.70      0.51 o
  -4   1   8       57.23       57.57      1.52 o
  -3   1   8        0.20        0.31      0.31 o
  -2   1   8      174.13      157.66      2.63 o
  -1   1   8       51.62       52.63      1.35 o
   0   1   8        0.03        0.42      0.29 o
   1   1   8      123.11      127.04      1.81 o
   2   1   8      183.64      194.50      2.34 o
   3   1   8        0.54        0.47      0.18 o
   4   1   8       12.30       11.40      0.45 o
   5   1   8        4.60        3.37      0.28 o
   6   1   8        3.27        3.41      0.32 o
   7   1   8        1.49        1.51      0.39 o
   8   1   8        0.69        0.83      0.41 o
   9   1   8        0.11        0.38      0.40 o
  -6   2   8        0.02        0.19      0.41 o
  -5   2   8        2.64        1.80      0.46 o
  -4   2   8       15.24       15.42      0.79 o
  -3   2   8       28.37       30.17      0.98 o
  -2   2   8      452.23      452.70      6.36 o
  -1   2   8       90.40       83.27      1.60 o
   0   2   8        0.93        0.55      0.27 o
   1   2   8       20.59       23.16      0.62 o
   2   2   8       39.95       38.98      0.74 o
   3   2   8       25.32       24.59      0.53 o
   4   2   8        9.40        8.68      0.33 o
   5   2   8        0.55       -0.18      0.23 o
   6   2   8        0.03       -0.18      0.18 o
   7   2   8       10.63       11.67      1.10 o
   8   2   8       14.51       15.05      0.85 o
   9   2   8        0.03        0.41      0.51 o
  -6   3   8        2.10        2.50      0.94 o
  -5   3   8        5.57        6.69      0.72 o
  -4   3   8        9.82        9.57      0.67 o
  -3   3   8        1.35        0.60      0.34 o
  -2   3   8        0.75       -0.09      0.32 o
  -1   3   8       74.48       69.06      1.42 o
   0   3   8        0.01       -0.02      0.16 o
   1   3   8        0.69        1.00      0.29 o
   2   3   8        0.08        0.07      0.16 o
   3   3   8        1.44        0.38      0.16 o
   4   3   8       30.04       28.73      0.61 o
   5   3   8      180.22      177.85      3.00 o
   6   3   8       16.90       17.32      0.63 o
   7   3   8       10.32       10.24      0.88 o
   8   3   8       25.10       25.54      1.05 o
   9   3   8        7.16        7.54      0.64 o
  10   3   8        6.58        5.80      0.62 o
  -6   4   8        2.27        1.91      0.57 o
  -5   4   8        6.22        7.17      0.75 o
  -4   4   8        1.80        0.50      0.46 o
  -3   4   8      179.49      177.84      3.32 o
  -2   4   8        1.27        0.73      0.35 o
  -1   4   8      152.98      154.14      2.56 o
   0   4   8        5.96        7.99      0.48 o
   1   4   8        0.04       -0.08      0.19 o
   2   4   8        2.67        2.61      0.23 o
   3   4   8        0.45       -0.03      0.15 o
   4   4   8       35.76       31.97      0.64 o
   5   4   8        2.28        2.59      0.84 o
   6   4   8       62.19       56.34      1.10 o
   7   4   8       17.02       17.03      0.82 o
   8   4   8       33.41       30.89      1.18 o
   9   4   8       11.02       10.45      0.70 o
  10   4   8        3.30        3.58      0.60 o
  -5   5   8        2.95        3.04      0.62 o
  -4   5   8        0.00       -0.09      0.40 o
  -3   5   8       14.20       17.15      0.85 o
  -2   5   8      134.64      137.97      2.73 o
  -1   5   8        0.48        1.32      0.39 o
   0   5   8       53.90       52.19      1.08 o
   1   5   8       21.43       17.48      0.54 o
   2   5   8        0.51        0.37      0.18 o
   3   5   8       12.90       12.69      0.43 o
   4   5   8      254.72      255.34      3.11 o
   5   5   8      596.50      605.33      8.66 o
   6   5   8       21.69       20.98      0.59 o
   7   5   8       59.67       55.04      1.60 o
   8   5   8        0.12        0.03      0.37 o
   9   5   8        0.25        0.59      0.43 o
  10   5   8        0.66        0.75      0.34 o
  -5   6   8        1.95        1.85      0.62 o
  -4   6   8        9.89       13.29      0.97 o
  -3   6   8        7.61        7.54      0.64 o
  -2   6   8        0.01        0.46      0.31 o
  -1   6   8        1.47        1.54      0.48 o
   0   6   8       24.91       20.99      0.69 o
   1   6   8       22.44       18.31      0.60 o
   2   6   8      109.53      110.51      2.07 o
   3   6   8       19.44       16.81      0.51 o
   4   6   8      107.23      102.28      1.84 o
   5   6   8       59.09       61.84      1.35 o
   6   6   8       26.23       23.75      0.64 o
   7   6   8        0.69        0.66      0.29 o
   8   6   8       12.73       11.08      0.64 o
   9   6   8        2.36        0.87      0.62 o
  -4   7   8        3.79        2.60      0.66 o
  -3   7   8        0.00        0.50      0.47 o
  -2   7   8        1.27        1.59      0.38 o
  -1   7   8       13.93       15.51      0.78 o
   0   7   8       73.11       60.97      1.58 o
   1   7   8       68.64       58.87      1.51 o
   2   7   8      103.26      100.89      2.11 o
   3   7   8        4.71        3.70      0.58 o
   4   7   8       93.47       90.75      2.63 o
   5   7   8        0.15        0.41      0.29 o
   6   7   8       13.84       14.78      0.54 o
   7   7   8        0.69        0.46      0.36 o
   8   7   8        3.91        3.57      0.48 o
   9   7   8        6.55        4.78      0.47 o
  -4   8   8        8.77       11.07      1.01 o
  -3   8   8        9.87        9.76      0.92 o
  -2   8   8        2.00        2.16      0.49 o
  -1   8   8        2.08        2.39      0.48 o
   0   8   8       20.73       14.15      0.80 o
   1   8   8       46.31       46.57      1.79 o
   2   8   8        2.01        1.68      0.46 o
   3   8   8       10.27       10.66      0.90 o
   4   8   8       36.55       38.15      2.23 o
   5   8   8       18.24       14.34      1.59 o
   6   8   8        0.12        0.77      0.46 o
   7   8   8        1.07        0.88      0.33 o
   8   8   8        1.11        0.75      0.41 o
   9   8   8        8.34        9.63      0.64 o
  -3   9   8        5.43        5.97      0.83 o
  -2   9   8        0.58        0.31      0.44 o
  -1   9   8       23.37       23.84      1.10 o
   0   9   8        0.69        0.51      0.50 o
   1   9   8       20.76       20.26      1.09 o
   2   9   8        0.43        0.16      0.44 o
   3   9   8       16.30       18.01      1.20 o
   4   9   8        1.38        1.61      0.59 o
   5   9   8        0.99        0.67      0.50 o
   6   9   8        0.96        1.05      0.53 o
   7   9   8        9.19        9.36      0.89 o
   8   9   8        0.00        0.42      0.48 o
  -2  10   8        0.01        1.10      0.62 o
  -1  10   8        1.18        1.58      0.55 o
   0  10   8       15.99       17.97      1.96 o
   1  10   8        0.00       -0.28      0.73 o
   2  10   8        1.37        2.27      0.65 o
   3  10   8       10.15       12.90      1.55 o
   4  10   8        0.92        1.22      0.56 o
   5  10   8        6.36        6.23      0.82 o
   6  10   8        1.36        1.09      1.07 o
   7  10   8       55.23       59.35      2.27 o
   8  10   8        0.00        0.81      0.74 o
  -1  11   8        5.71        9.25      1.17 o
   0  11   8        7.80        9.49      1.59 o
   1  11   8        2.70        4.19      0.84 o
   2  11   8        8.55       13.40      1.18 o
   3  11   8       36.28       39.28      1.82 o
   4  11   8        7.04        4.44      0.89 o
   5  11   8       13.01       12.68      1.12 o
   6  11   8        2.97        3.94      0.79 o
   7  11   8       26.49       33.03      2.10 o
   1  12   8        0.69        0.99      0.75 o
   2  12   8        5.10        6.28      1.37 o
   3  12   8       26.81       30.12      2.38 o
   4  12   8        1.15        1.19      0.68 o
   5  12   8        0.00        0.54      0.63 o
  -2  -7   9        0.86        0.40      0.54 o
  -1  -7   9        0.26        0.19      0.51 o
   0  -7   9        1.23        0.52      0.51 o
   1  -7   9        5.54        6.25      0.80 o
   2  -7   9        0.01        0.26      0.54 o
  -3  -6   9        0.53       -0.08      0.49 o
  -2  -6   9        0.00        0.72      0.52 o
  -1  -6   9        0.48       -0.13      0.47 o
   0  -6   9        5.06        3.85      0.54 o
   1  -6   9        4.36        4.54      0.54 o
   2  -6   9        2.82        1.35      0.60 o
   3  -6   9        0.72        0.44      0.51 o
   4  -6   9        3.82        2.16      0.88 o
  -4  -5   9       48.34       56.83      1.90 o
  -3  -5   9        0.04        0.83      0.51 o
  -2  -5   9        0.14       -0.27      0.41 o
  -1  -5   9        0.05        0.42      0.39 o
   0  -5   9        3.15        2.69      0.47 o
   1  -5   9        0.92        0.89      0.40 o
   2  -5   9        4.00        3.05      0.65 o
   3  -5   9        0.75        0.90      0.56 o
   4  -5   9        0.22       -0.34      0.49 o
   5  -5   9        0.21        0.37      0.87 o
  -5  -4   9        6.01        8.49      0.81 o
  -4  -4   9        0.01        0.27      0.47 o
  -3  -4   9        1.22        0.68      0.48 o
  -2  -4   9        0.31       -0.08      0.43 o
  -1  -4   9        0.60        0.00      0.38 o
   0  -4   9        0.85        0.34      0.48 o
   1  -4   9        0.13        0.49      0.36 o
   2  -4   9        9.45        9.38      0.63 o
   3  -4   9       27.57       30.03      1.35 o
   4  -4   9       12.56       12.73      0.94 o
   5  -4   9        0.23       -0.39      0.39 o
   6  -4   9        4.45        4.01      0.65 o
  -5  -3   9        1.93        2.03      0.58 o
  -4  -3   9        1.01        1.16      0.49 o
  -3  -3   9        1.32        1.65      0.52 o
  -2  -3   9       22.97       23.89      1.16 o
  -1  -3   9       47.24       53.36      1.87 o
   0  -3   9       87.10       87.45      1.84 o
   1  -3   9        0.08       -0.17      0.38 o
   2  -3   9       38.61       41.53      1.71 o
   3  -3   9        5.93        6.89      0.72 o
   4  -3   9        6.57        6.89      0.72 o
   5  -3   9       10.61        9.84      0.66 o
   6  -3   9       39.59       42.46      1.56 o
   7  -3   9        1.23        3.21      0.69 o
  -5  -2   9        0.41        0.82      0.46 o
  -4  -2   9       12.30       13.62      0.92 o
  -3  -2   9        0.13        1.03      0.48 o
  -2  -2   9       26.20       24.63      0.99 o
  -1  -2   9        1.97        3.40      0.50 o
   0  -2   9       59.52       54.12      1.32 o
   1  -2   9       13.65       13.56      0.67 o
   2  -2   9      141.67      140.15      2.47 o
   3  -2   9       39.73       38.81      1.23 o
   4  -2   9       10.40        9.95      0.96 o
   5  -2   9       17.15       18.11      0.82 o
   6  -2   9        0.48        0.11      0.37 o
   7  -2   9       15.09       14.14      1.52 o
  -6  -1   9        0.05       -0.41      0.41 o
  -5  -1   9        0.22        0.93      0.50 o
  -4  -1   9        0.11        0.62      0.65 o
  -3  -1   9        0.03        0.13      0.41 o
  -2  -1   9       14.53       12.73      0.76 o
  -1  -1   9        7.16        5.80      0.56 o
   0  -1   9       19.34       19.41      0.76 o
   1  -1   9        3.88        4.73      0.46 o
   2  -1   9       56.34       54.75      1.29 o
   3  -1   9       11.61       11.92      0.60 o
   4  -1   9       19.06       18.99      0.94 o
   5  -1   9       15.74       16.84      0.91 o
   6  -1   9        0.31        0.05      0.32 o
   7  -1   9       10.33        9.13      0.80 o
   8  -1   9        0.01       -0.11      0.32 o
  -6   0   9        3.11        4.53      0.68 o
  -5   0   9        7.04        7.34      0.75 o
  -4   0   9        0.02       -0.40      0.41 o
  -3   0   9        4.25        3.36      0.50 o
  -2   0   9      260.33      260.13      4.49 o
  -1   0   9      130.43      137.00      2.68 o
   0   0   9       76.66       76.93      1.76 o
   1   0   9        7.53        7.25      0.49 o
   2   0   9       49.04       49.72      1.18 o
   3   0   9        8.79       10.23      0.54 o
   4   0   9       15.57       14.81      0.83 o
   5   0   9        0.75        0.34      0.46 o
   6   0   9        1.56        0.97      0.35 o
   7   0   9        1.54        2.42      0.42 o
   8   0   9        0.38        0.23      0.42 o
  -6   1   9        1.67        2.86      0.78 o
  -5   1   9        0.01        0.67      0.49 o
  -4   1   9        6.50        5.28      0.67 o
  -3   1   9       17.24       18.51      0.86 o
  -2   1   9      291.56      292.53      4.96 o
  -1   1   9       27.86       26.02      1.00 o
   0   1   9      105.83      103.01      2.15 o
   1   1   9        0.63        1.19      0.32 o
   2   1   9       38.74       38.88      1.01 o
   3   1   9        3.31        3.77      0.38 o
   4   1   9        3.29        3.56      0.50 o
   5   1   9        0.08       -0.02      0.49 o
   6   1   9       20.64       21.93      1.01 o
   7   1   9        1.03        1.00      0.30 o
   8   1   9        1.48        0.96      0.54 o
   9   1   9        1.12        1.75      0.64 o
  -6   2   9       40.63       54.55      1.84 o
  -5   2   9       11.83       15.42      1.01 o
  -4   2   9       14.22       14.97      0.95 o
  -3   2   9        4.76        3.15      0.49 o
  -2   2   9        2.77        2.11      0.46 o
  -1   2   9       41.53       40.46      1.22 o
   0   2   9       14.92       17.46      0.79 o
   1   2   9       64.93       64.52      1.66 o
   2   2   9       64.90       68.63      1.41 o
   3   2   9       39.11       37.49      0.96 o
   4   2   9       49.90       49.46      1.27 o
   5   2   9        1.62        0.96      0.48 o
   6   2   9       17.07       17.40      0.78 o
   7   2   9        4.07        3.56      0.26 o
   8   2   9        3.84        4.07      0.56 o
   9   2   9       21.35       24.16      1.29 o
  -5   3   9        0.55       -0.14      0.47 o
  -4   3   9        9.77       11.76      0.89 o
  -3   3   9       21.98       22.90      1.01 o
  -2   3   9       49.38       46.32      1.35 o
  -1   3   9       43.50       42.48      1.25 o
   0   3   9        2.24        1.87      0.38 o
   1   3   9      117.90      112.27      2.24 o
   2   3   9       14.13       13.28      0.72 o
   3   3   9       13.31       12.74      0.56 o
   4   3   9       79.51       80.57      1.53 o
   5   3   9       90.48       98.40      1.96 o
   6   3   9        9.65        9.50      0.54 o
   7   3   9        0.87        2.06      0.45 o
   8   3   9        2.47        2.12      0.52 o
   9   3   9        0.17        0.17      0.45 o
  -5   4   9        2.64        2.09      0.62 o
  -4   4   9        0.00        0.53      0.49 o
  -3   4   9        0.06        0.15      0.36 o
  -2   4   9       44.30       42.37      1.31 o
  -1   4   9        3.52        3.63      0.48 o
   0   4   9        5.95        6.42      0.54 o
   1   4   9        3.51        2.54      0.40 o
   2   4   9        7.65        7.88      0.55 o
   3   4   9        0.55        0.24      0.23 o
   4   4   9      106.62      110.38      2.55 o
   5   4   9       39.01       42.77      1.13 o
   6   4   9        0.42        0.06      0.25 o
   7   4   9        4.00        4.87      0.54 o
   8   4   9        8.26        8.51      1.09 o
   9   4   9       10.55       10.90      0.75 o
  -5   5   9        0.89        0.60      0.74 o
  -4   5   9        0.49        0.03      0.48 o
  -3   5   9        7.75        8.49      0.80 o
  -2   5   9       37.87       37.28      1.25 o
  -1   5   9       11.45       12.38      0.80 o
   0   5   9      138.74      131.08      2.62 o
   1   5   9       35.57       31.04      0.91 o
   2   5   9        1.79        1.72      0.31 o
   3   5   9       55.41       54.94      1.17 o
   4   5   9        0.03       -0.36      0.36 o
   5   5   9        1.00        1.22      0.35 o
   6   5   9        5.05        4.85      0.37 o
   7   5   9       14.79       13.29      0.66 o
   8   5   9        3.46        3.12      0.42 o
   9   5   9        2.19        1.44      0.43 o
  -4   6   9        0.64        0.95      0.57 o
  -3   6   9        7.68       11.27      1.31 o
  -2   6   9       10.39        9.89      0.72 o
  -1   6   9       16.39       16.82      1.17 o
   0   6   9      175.74      156.97      3.03 o
   1   6   9       77.46       67.66      1.49 o
   2   6   9      128.99      117.31      2.11 o
   3   6   9       20.75       19.73      0.95 o
   4   6   9      241.45      241.74      4.61 o
   5   6   9       10.80       11.95      1.23 o
   6   6   9        0.27        0.19      0.34 o
   7   6   9        8.80        8.18      0.63 o
   8   6   9        0.37        0.27      0.38 o
   9   6   9        6.07        7.13      0.59 o
  -4   7   9       24.57       26.29      1.41 o
  -3   7   9       10.02       10.73      0.96 o
  -2   7   9        2.06        2.21      0.49 o
  -1   7   9        5.02        5.31      0.52 o
   0   7   9        2.32        3.69      0.46 o
   1   7   9       17.23       18.91      0.83 o
   2   7   9       22.30       22.80      0.90 o
   3   7   9        4.26        5.07      0.85 o
   4   7   9       99.12       94.53      2.83 o
   5   7   9        3.45        2.69      0.48 o
   6   7   9        1.11        1.47      0.52 o
   7   7   9        3.81        3.41      0.60 o
   8   7   9        1.26        1.31      0.47 o
   9   7   9        9.56       11.82      0.88 o
  -3   8   9        5.31        7.18      0.90 o
  -2   8   9        2.09        2.03      0.47 o
  -1   8   9        4.11        3.06      0.48 o
   0   8   9       16.20       13.48      0.72 o
   1   8   9        0.86        0.32      0.42 o
   2   8   9        7.31        7.10      0.86 o
   3   8   9       16.94       16.52      1.80 o
   4   8   9       10.66        8.58      1.15 o
   5   8   9       36.69       38.09      1.47 o
   6   8   9        3.05        2.67      0.49 o
   7   8   9        2.69        3.16      0.69 o
   8   8   9        0.23        0.20      0.45 o
  -2   9   9        0.52        1.10      0.60 o
  -1   9   9        1.44       -0.23      0.40 o
   0   9   9        0.31        0.82      0.50 o
   1   9   9        2.24        1.54      1.57 o
   2   9   9        0.17        0.02      0.47 o
   3   9   9        7.54        6.98      1.22 o
   4   9   9        0.10        0.29      0.64 o
   5   9   9        8.65        8.43      0.91 o
   6   9   9        2.53        3.83      0.74 o
   7   9   9       11.04       14.55      0.94 o
   8   9   9        6.05        6.54      0.81 o
  -1  10   9        1.46        1.68      0.65 o
   0  10   9       17.85       17.81      2.03 o
   1  10   9        4.08        3.01      0.78 o
   2  10   9        0.04       -0.28      0.54 o
   3  10   9        0.03        0.43      0.80 o
   4  10   9        1.22        0.67      0.52 o
   5  10   9        0.32       -0.33      0.48 o
   6  10   9        4.91        6.18      0.86 o
   7  10   9       21.96       21.48      1.37 o
   0  11   9        0.03        0.07      0.67 o
   1  11   9        2.37        2.72      0.81 o
   2  11   9        5.40       10.31      1.60 o
   3  11   9        5.43        6.96      0.96 o
   4  11   9        2.35        2.87      0.74 o
   5  11   9        6.95        8.05      0.98 o
   6  11   9        5.98        5.48      1.25 o
  -1  -6  10        1.43        2.13      0.65 o
   0  -6  10        0.46       -0.48      0.48 o
   1  -6  10        0.67        1.34      0.68 o
   2  -6  10        0.03        0.30      0.77 o
  -2  -5  10        5.29        6.87      0.83 o
  -1  -5  10        0.61        0.22      0.54 o
   0  -5  10        1.03        0.50      0.45 o
   1  -5  10        0.80        1.35      0.57 o
   2  -5  10        0.00       -0.11      0.55 o
   3  -5  10        0.32       -0.31      0.58 o
   4  -5  10        0.84        0.66      1.09 o
  -3  -4  10        0.07        0.28      0.49 o
  -2  -4  10        2.27        1.86      0.61 o
  -1  -4  10        0.37        0.26      0.42 o
   0  -4  10        1.69        1.23      0.43 o
   1  -4  10        0.16       -0.38      0.42 o
   2  -4  10       14.64       13.40      1.00 o
   3  -4  10        2.30        1.42      0.86 o
   4  -4  10        7.83        7.53      1.39 o
   5  -4  10        4.31        3.48      0.77 o
  -4  -3  10        7.51       10.57      0.91 o
  -3  -3  10        0.54        1.04      0.51 o
  -2  -3  10        0.07        0.39      0.49 o
  -1  -3  10       11.89       12.63      0.82 o
   0  -3  10        0.40        0.05      0.38 o
   1  -3  10        5.88        7.82      0.61 o
   2  -3  10       34.45       30.27      1.18 o
   3  -3  10        1.06        0.58      0.54 o
   4  -3  10        3.59        1.75      1.22 o
   5  -3  10        0.74       -0.11      0.53 o
   6  -3  10       10.13        9.90      0.99 o
  -4  -2  10        0.14        0.17      0.49 o
  -3  -2  10        6.54        6.75      0.77 o
  -2  -2  10       24.38       23.74      1.05 o
  -1  -2  10       13.97       12.65      0.80 o
   0  -2  10       89.31       96.18      2.02 o
   1  -2  10       11.48       11.27      0.67 o
   2  -2  10       59.77       58.45      2.22 o
   3  -2  10        0.16       -0.15      0.46 o
   4  -2  10       11.14       10.04      1.06 o
   5  -2  10        1.41        1.22      0.50 o
   6  -2  10        0.09       -0.17      0.39 o
   7  -2  10       22.92       25.08      1.39 o
  -5  -1  10        0.15       -0.18      0.48 o
  -4  -1  10        0.72        0.62      0.50 o
  -3  -1  10       18.05       18.27      1.07 o
  -2  -1  10       89.97       94.55      2.90 o
  -1  -1  10      114.11      111.90      2.42 o
   0  -1  10        9.88        9.31      0.69 o
   1  -1  10       33.84       38.36      1.12 o
   2  -1  10       18.52       20.42      0.83 o
   3  -1  10        1.99        2.07      0.53 o
   4  -1  10       20.21       18.53      1.01 o
   5  -1  10        0.33       -0.23      0.54 o
   6  -1  10        0.78        0.74      0.40 o
   7  -1  10        2.67        2.87      0.55 o
  -5   0  10        5.31        5.90      1.12 o
  -4   0  10        1.05        0.15      0.47 o
  -3   0  10        2.61        3.71      0.62 o
  -2   0  10        0.52        0.74      0.42 o
  -1   0  10        0.58        1.08      0.50 o
   0   0  10       22.93       23.94      0.97 o
   1   0  10       14.66       17.03      0.74 o
   2   0  10       41.36       42.27      1.48 o
   3   0  10        3.30        2.20      0.53 o
   4   0  10        0.35        0.12      0.40 o
   5   0  10        8.23        9.23      0.96 o
   6   0  10        2.06        1.72      0.42 o
   7   0  10        0.00       -0.07      0.33 o
   8   0  10        0.46        1.01      0.60 o
  -5   1  10        3.31        5.45      0.97 o
  -4   1  10        1.28        1.16      0.53 o
  -3   1  10       10.34        8.14      0.78 o
  -2   1  10       27.71       31.44      1.14 o
  -1   1  10       26.14       27.28      1.16 o
   0   1  10        8.55        7.45      0.61 o
   1   1  10        0.74        0.12      0.32 o
   2   1  10       12.36       11.34      0.73 o
   3   1  10       28.12       28.95      1.92 o
   4   1  10        0.00       -0.38      0.38 o
   5   1  10        2.09        1.71      0.64 o
   6   1  10        0.90        1.40      0.50 o
   7   1  10        1.74        1.23      0.38 o
   8   1  10        0.41       -0.41      0.41 o
  -5   2  10        0.02       -0.11      0.47 o
  -4   2  10        1.67        2.23      0.59 o
  -3   2  10        0.15        0.36      0.64 o
  -2   2  10        0.07       -0.30      0.35 o
  -1   2  10        8.39       11.11      0.73 o
   0   2  10       41.75       40.99      1.42 o
   1   2  10        4.63        3.60      0.50 o
   2   2  10        1.09        0.86      0.33 o
   3   2  10       31.06       30.50      1.05 o
   4   2  10       55.13       56.98      1.71 o
   5   2  10       23.08       24.61      1.36 o
   6   2  10        0.46        0.47      0.44 o
   7   2  10        0.73        0.86      0.32 o
   8   2  10        3.50        3.21      0.59 o
  -4   3  10        4.81        3.90      0.67 o
  -3   3  10        1.27        1.61      0.54 o
  -2   3  10       11.89       11.70      0.87 o
  -1   3  10        3.76        4.40      0.58 o
   0   3  10       14.22       15.45      0.80 o
   1   3  10      104.85      101.88      2.19 o
   2   3  10       14.97       15.65      0.98 o
   3   3  10       60.12       59.26      1.72 o
   4   3  10       60.19       60.66      2.22 o
   5   3  10        6.43        4.34      1.35 o
   6   3  10       33.65       30.49      1.22 o
   7   3  10        1.06        0.77      0.29 o
   8   3  10       11.60       12.33      0.83 o
   9   3  10        1.81        1.77      1.09 o
  -4   4  10        2.85        3.67      0.71 o
  -3   4  10        8.78       11.73      1.10 o
  -2   4  10        1.76        1.20      0.43 o
  -1   4  10        3.60        3.78      0.53 o
   0   4  10        0.03        0.18      0.36 o
   1   4  10      112.47      106.55      2.27 o
   2   4  10        0.60        0.26      0.34 o
   3   4  10       34.36       30.96      1.18 o
   4   4  10        3.51        2.84      0.80 o
   5   4  10      180.95      184.23     11.65 o
   6   4  10       71.30       69.17      1.94 o
   7   4  10       25.78       25.31      0.79 o
   8   4  10        4.91        4.10      0.58 o
   9   4  10        0.25        0.59      0.43 o
  -4   5  10        6.35        7.61      0.89 o
  -3   5  10       64.88       74.38      2.30 o
  -2   5  10       10.88       11.83      1.07 o
  -1   5  10       70.05       75.76      1.90 o
   0   5  10        6.27        4.34      0.54 o
   1   5  10        8.70       11.36      0.72 o
   2   5  10       16.80       16.72      0.94 o
   3   5  10        8.56        8.48      0.84 o
   4   5  10      100.35       97.17      2.86 o
   5   5  10       90.36       90.89      2.93 o
   6   5  10       11.97        9.67      1.10 o
   7   5  10        0.06       -0.37      0.37 o
   8   5  10        7.97        7.55      0.81 o
   9   5  10        2.19        3.54      0.64 o
  -3   6  10        6.69        8.97      0.93 o
  -2   6  10        3.66        2.63      0.55 o
  -1   6  10        7.12       11.03      0.81 o
   0   6  10       30.59       34.96      1.23 o
   1   6  10       21.03       18.16      0.88 o
   2   6  10       62.23       63.68      2.28 o
   3   6  10        0.94        0.89      0.55 o
   4   6  10       16.32       18.52      1.65 o
   5   6  10       17.34       17.63      1.57 o
   6   6  10        0.14       -0.03      0.48 o
   7   6  10       54.33       52.09      2.00 o
   8   6  10        0.05        0.08      0.46 o
  -3   7  10       16.72       20.81      2.47 o
  -2   7  10        3.41        4.89      0.65 o
  -1   7  10        8.67        9.25      0.75 o
   0   7  10        3.29        3.12      0.55 o
   1   7  10        3.37        2.09      0.52 o
   2   7  10       30.89       31.31      1.57 o
   3   7  10       11.99        9.44      0.91 o
   4   7  10       25.63       26.40      1.99 o
   5   7  10        2.34        3.36      0.94 o
   6   7  10        2.71        2.40      0.63 o
   7   7  10        3.38        4.89      0.75 o
   8   7  10        3.69        4.42      0.70 o
  -2   8  10        6.22        6.42      1.47 o
  -1   8  10        0.09        0.41      0.40 o
   0   8  10        0.95        0.72      0.43 o
   1   8  10       18.45       17.77      1.05 o
   2   8  10        0.02        0.32      0.42 o
   3   8  10        0.00       -0.08      0.50 o
   4   8  10        7.54        7.77      0.87 o
   5   8  10        1.29        0.86      0.43 o
   6   8  10        3.03        1.71      0.65 o
   7   8  10        0.00        0.20      0.50 o
   8   8  10        1.71        1.75      0.64 o
  -1   9  10        4.52        4.20      0.82 o
   0   9  10        0.57       -0.35      0.47 o
   1   9  10       26.55       24.15      1.26 o
   2   9  10        0.33        0.22      0.48 o
   3   9  10        6.30        5.70      0.87 o
   4   9  10        1.87        1.18      0.63 o
   5   9  10       17.82       17.48      1.00 o
   6   9  10        0.00        0.63      0.45 o
   7   9  10       18.19       21.87      1.39 o
   0  10  10        1.87        3.72      0.76 o
   1  10  10        1.39        0.89      0.80 o
   2  10  10        0.17       -0.48      0.78 o
   3  10  10       13.97       17.61      1.87 o
   4  10  10        3.25        4.57      0.80 o
   5  10  10        0.22       -0.25      0.51 o
   6  10  10        1.68        0.37      0.48 o
   2  11  10        0.39       -0.04      0.90 o
   3  11  10       17.33       17.60      1.97 o
   4  11  10       18.19       23.85      1.52 o
   5  11  10        0.05       -0.49      0.58 o
  -1  -4  11        9.09        8.12      0.91 o
   0  -4  11        1.50        1.05      0.79 o
   1  -4  11        1.76        1.45      0.70 o
   2  -4  11        3.20        2.39      1.01 o
   3  -4  11        2.84        3.75      0.86 o
  -2  -3  11        4.13        3.17      0.69 o
  -1  -3  11       22.48       24.62      1.48 o
   0  -3  11        1.71        2.51      0.67 o
   1  -3  11        0.01       -0.29      0.42 o
   2  -3  11        0.05       -0.22      0.50 o
   3  -3  11       11.35       11.60      1.15 o
   4  -3  11       20.62       20.06      2.03 o
   5  -3  11        0.56        0.70      0.58 o
  -3  -2  11        0.00       -0.05      0.54 o
  -2  -2  11        2.56        2.52      0.65 o
  -1  -2  11       12.75       15.91      1.45 o
   0  -2  11        0.30        0.63      0.51 o
   1  -2  11       22.92       25.78      1.11 o
   2  -2  11        4.71        6.32      0.81 o
   3  -2  11       12.26       11.48      0.95 o
   4  -2  11       15.71       16.04      1.37 o
   5  -2  11        0.18        0.09      0.57 o
   6  -2  11       10.07        8.21      0.97 o
  -3  -1  11        1.44        1.82      0.60 o
  -2  -1  11        1.94        2.43      0.64 o
  -1  -1  11       75.10       89.23      2.18 o
   0  -1  11        7.46        8.79      0.71 o
   1  -1  11        2.26        1.15      0.41 o
   2  -1  11        1.25        1.09      0.54 o
   3  -1  11        0.28       -0.25      0.58 o
   4  -1  11       16.94       18.43      1.40 o
   5  -1  11        9.37        9.26      1.43 o
   6  -1  11        5.66        5.33      0.66 o
  -3   0  11        0.16        0.46      0.52 o
  -2   0  11       26.40       25.84      1.29 o
  -1   0  11       19.13       20.23      1.23 o
   0   0  11       32.20       32.57      1.37 o
   1   0  11        2.27        3.02      0.52 o
   2   0  11       15.89       16.34      1.19 o
   3   0  11        1.65        1.08      0.64 o
   4   0  11        4.16        4.25      0.86 o
   5   0  11        2.77        3.18      0.83 o
   6   0  11        0.98        0.85      0.53 o
   7   0  11        2.40        2.07      0.50 o
  -4   1  11        5.85        6.45      0.83 o
  -3   1  11       12.19       10.59      0.92 o
  -2   1  11        0.06       -0.40      0.61 o
  -1   1  11       21.85       23.34      1.04 o
   0   1  11       20.68       20.33      0.99 o
   1   1  11        3.72        3.40      0.52 o
   2   1  11       14.42       15.37      1.00 o
   3   1  11        1.02        0.43      0.43 o
   4   1  11        9.36        8.95      0.99 o
   5   1  11        0.68        0.69      0.91 o
   6   1  11        8.82        7.36      0.76 o
   7   1  11        0.43        0.28      0.37 o
  -4   2  11        5.50        6.40      0.82 o
  -3   2  11        6.06        6.16      0.81 o
  -2   2  11        4.27        1.93      0.51 o
  -1   2  11       12.92       12.83      0.98 o
   0   2  11       25.87       28.22      1.09 o
   1   2  11        6.89        6.48      0.63 o
   2   2  11        8.20        7.32      0.87 o
   3   2  11        1.82        0.80      0.50 o
   4   2  11        1.26        0.58      0.81 o
   5   2  11       34.91       35.36      1.74 o
   6   2  11       54.04       60.92      2.64 o
   7   2  11        0.28        0.22      0.34 o
   8   2  11       16.63       19.53      1.11 o
  -3   3  11        0.01        0.34      0.52 o
  -2   3  11       22.87       25.20      1.10 o
  -1   3  11        1.83        1.84      0.48 o
   0   3  11        0.06        0.09      0.38 o
   1   3  11       41.05       42.05      1.33 o
   2   3  11        1.25        0.40      0.50 o
   3   3  11       48.55       48.97      2.14 o
   4   3  11        1.71        1.69      0.68 o
   5   3  11      136.31      136.00      9.50 o
   6   3  11       72.04       75.79      2.80 o
   7   3  11        1.12        0.85      0.36 o
   8   3  11        9.40        9.86      0.84 o
  -3   4  11        0.00       -0.21      0.51 o
  -2   4  11        7.95        7.96      0.74 o
  -1   4  11        0.18       -0.38      0.38 o
   0   4  11        6.05        6.04      0.62 o
   1   4  11        4.66        4.64      0.56 o
   2   4  11       15.86       16.57      1.18 o
   3   4  11       30.59       32.54      1.28 o
   4   4  11       26.03       25.85      1.61 o
   5   4  11        6.52        3.91      0.88 o
   6   4  11        6.08        4.52      0.66 o
   7   4  11        0.11       -0.26      0.46 o
   8   4  11        1.03        0.64      0.55 o
  -3   5  11        1.21        1.40      0.64 o
  -2   5  11        3.16        6.79      1.04 o
  -1   5  11       19.07       22.01      1.06 o
   0   5  11       28.42       27.41      1.10 o
   1   5  11        0.66       -0.13      0.38 o
   2   5  11       12.17       11.96      1.19 o
   3   5  11        4.57        5.35      0.76 o
   4   5  11        1.91        2.60      0.65 o
   5   5  11       12.84       11.55      1.02 o
   6   5  11        9.81        8.74      0.96 o
   7   5  11        2.62        1.79      0.65 o
   8   5  11        2.00        2.28      0.65 o
  -2   6  11       12.99       15.60      1.53 o
  -1   6  11       31.97       34.62      1.31 o
   0   6  11       13.14       15.00      1.01 o
   1   6  11       21.53       24.65      1.47 o
   2   6  11       15.94       17.70      1.70 o
   3   6  11        1.43        1.45      0.90 o
   4   6  11        9.83       10.46      1.32 o
   5   6  11        1.05        1.66      0.86 o
   6   6  11       40.87       37.01      1.74 o
   7   6  11        6.86        6.74      0.97 o
   8   6  11        8.50        6.19      0.82 o
  -2   7  11        0.17       -0.30      0.57 o
  -1   7  11        5.06        5.31      0.69 o
   0   7  11        3.03        1.51      0.67 o
   1   7  11        1.99        1.68      0.71 o
   2   7  11        0.64        0.90      0.58 o
   3   7  11       21.79       23.46      1.99 o
   4   7  11       44.37       43.69      2.70 o
   5   7  11       14.46       13.92      1.55 o
   6   7  11       17.93       17.09      1.23 o
   7   7  11        1.46        0.83      0.58 o
  -1   8  11        0.43        0.58      0.55 o
   0   8  11        4.45        7.50      1.03 o
   1   8  11        0.46        0.15      0.66 o
   2   8  11        1.06        0.90      0.64 o
   3   8  11       10.39       10.65      1.57 o
   4   8  11        1.64        1.37      0.94 o
   5   8  11        1.70        2.45      0.97 o
   6   8  11        9.77       11.54      1.05 o
   7   8  11       13.54       16.23      1.20 o
   0   9  11        1.20       -0.15      0.65 o
   1   9  11        2.29        1.63      0.60 o
   2   9  11        0.42        0.32      0.62 o
   3   9  11        5.66        8.05      1.01 o
   4   9  11       31.45       32.76      2.19 o
   5   9  11        0.09        0.16      0.55 o
   6   9  11        0.08        0.08      0.97 o
   2  10  11        0.00       -0.14      0.58 o
   3  10  11       20.66       25.96      1.84 o
   4  10  11        5.92        8.29      1.02 o
   5  10  11        7.70        6.07      0.77 o
   1  -3  12        3.60        2.93      1.25 o
  -1  -2  12       34.89       39.26      1.84 o
   0  -2  12       21.18       21.57      1.26 o
   1  -2  12       18.08       19.77      1.75 o
   2  -2  12        0.08        0.31      0.66 o
   3  -2  12        8.72        9.21      1.58 o
   4  -2  12        2.40        2.16      1.12 o
  -2  -1  12        5.65        5.39      0.82 o
  -1  -1  12        0.80        1.27      0.61 o
   0  -1  12        2.20        2.30      0.64 o
   1  -1  12        1.81        1.96      0.77 o
   2  -1  12       16.08       18.98      1.18 o
   3  -1  12        0.40       -0.91      1.54 o
   4  -1  12        2.23        2.48      1.12 o
   5  -1  12        1.86        1.62      1.00 o
  -2   0  12        0.56        0.57      0.59 o
  -1   0  12        7.05        6.68      0.69 o
   0   0  12        0.97        1.87      0.57 o
   1   0  12       26.09       26.49      1.59 o
   2   0  12        7.62        7.93      0.85 o
   3   0  12        3.59        3.50      0.68 o
   4   0  12        2.38        1.59      0.78 o
   5   0  12        0.00       -0.46      0.67 o
   6   0  12       14.85       14.72      1.24 o
  -2   1  12       12.67       16.11      1.14 o
  -1   1  12        4.10        3.83      0.60 o
   0   1  12        3.09        3.30      0.56 o
   1   1  12        2.89        1.81      0.64 o
   2   1  12        4.84        4.37      0.72 o
   3   1  12        0.01       -0.32      0.50 o
   4   1  12       14.15       12.95      1.72 o
   5   1  12       36.60       36.32      2.02 o
   6   1  12       12.61       14.03      1.02 o
  -2   2  12        6.71        8.89      1.14 o
  -1   2  12        1.84        0.74      0.46 o
   0   2  12        0.15        0.46      0.43 o
   1   2  12        0.00       -0.01      0.54 o
   2   2  12       19.18       18.61      1.30 o
   3   2  12        5.87        5.08      0.71 o
   4   2  12       40.36       42.20      2.03 o
   5   2  12       37.26       39.21      2.92 o
   6   2  12        0.98        1.00      0.63 o
  -2   3  12        0.01       -0.51      0.51 o
  -1   3  12        0.92        1.84      0.51 o
   0   3  12        2.78        3.82      0.67 o
   1   3  12       12.28       12.32      1.17 o
   2   3  12       26.31       29.39      1.63 o
   3   3  12        4.66        3.91      0.83 o
   4   3  12        7.42        8.11      0.99 o
   5   3  12        0.43        1.15      0.73 o
   6   3  12       13.28       12.31      0.95 o
   7   3  12        5.39        6.32      1.11 o
  -2   4  12        9.09       11.39      1.02 o
  -1   4  12        0.01        0.20      0.46 o
   0   4  12        0.87        0.01      0.49 o
   1   4  12        0.14        0.24      0.67 o
   2   4  12        1.23        0.35      0.63 o
   3   4  12       34.21       36.78      2.55 o
   4   4  12        6.26        5.74      0.86 o
   5   4  12        0.07        0.04      1.36 o
   6   4  12        2.78        1.70      0.59 o
   7   4  12        0.69        0.53      0.59 o
  -1   5  12        0.12       -0.70      0.70 o
   0   5  12        0.32       -0.47      0.47 o
   1   5  12       11.95       10.45      1.87 o
   2   5  12       14.24       14.85      3.07 o
   3   5  12        7.53        5.68      1.21 o
   4   5  12        0.02        0.48      0.81 o
   5   5  12        5.20        6.11      1.22 o
   6   5  12        0.44       -0.57      0.57 o
   7   5  12       11.27        8.46      1.37 o
  -1   6  12       11.51       12.14      1.02 o
   0   6  12        3.53        4.25      0.92 o
   1   6  12       48.25       47.56      2.36 o
   2   6  12        3.43        2.84      0.77 o
   3   6  12        0.56        0.43      0.81 o
   4   6  12        0.57        0.06      0.76 o
   5   6  12        0.50        1.08      0.87 o
   6   6  12        9.94        7.28      0.94 o
   7   6  12        5.57        6.44      1.04 o
   0   7  12        4.17        3.12      0.84 o
   1   7  12        1.88        2.14      1.04 o
   2   7  12       17.05       19.01      1.68 o
   3   7  12        3.59        4.54      1.14 o
   4   7  12        0.20       -0.34      0.76 o
   5   7  12        0.15       -0.27      0.66 o
   6   7  12       17.45       15.83      1.25 o
   1   8  12       22.40       23.84      1.64 o
   2   8  12        0.87        0.06      0.86 o
   3   8  12        0.85        0.60      0.87 o
   4   8  12        0.00       -0.73      0.73 o
   5   8  12        0.35        0.86      0.87 o
   6   8  12        6.42        6.09      0.89 o
   3   9  12        5.34        6.61      1.44 o
   4   9  12        0.20        1.68      1.12 o
   1   0  13        0.39        2.07      0.96 o
   2   0  13        0.25       -0.70      0.70 o
   3   0  13        8.73        7.34      1.45 o
   0   1  13        1.14        0.52      0.93 o
   1   1  13        0.23        0.82      0.70 o
   2   1  13       24.11       29.87      2.00 o
   3   1  13        8.29        8.68      1.13 o
   4   1  13       10.47        8.81      2.01 o
   0   2  13        1.82        2.01      0.76 o
   1   2  13        0.27        0.29      0.87 o
   2   2  13        6.23        6.08      0.96 o
   3   2  13        0.01       -0.30      0.70 o
   4   2  13        4.87        3.95      0.94 o
   5   2  13        2.11        0.66      1.69 o
   0   3  13        0.00       -0.01      0.61 o
   1   3  13        1.80        1.28      0.70 o
   2   3  13        1.55        1.74      1.00 o
   3   3  13        2.66        2.78      1.09 o
   4   3  13        0.46        0.60      0.81 o
   5   3  13        0.91       -0.63      0.63 o
   0   4  13        0.55        0.51      0.67 o
   1   4  13        0.13        0.15      0.67 o
   2   4  13       15.58       14.13      1.26 o
   3   4  13        0.20       -0.21      0.87 o
   4   4  13        3.79        3.42      1.10 o
   5   4  13       13.71       16.67      1.79 o
   1   5  13        0.70        1.72      0.79 o
   2   5  13        0.00       -0.20      0.71 o
   3   5  13       12.65       14.57      1.82 o
   4   5  13        0.38        1.08      0.95 o
   5   5  13        6.33        4.08      1.19 o
   1   6  13        6.69        9.08      1.15 o
   2   6  13        1.52        1.96      1.09 o
   3   6  13       12.22       11.35      1.68 o
   4   6  13        0.14       -0.01      0.82 o
   5   6  13        1.85        1.35      0.98 o
   3   7  13        7.01        7.10      1.43 o
 
